# Supplementary material for: 3-[(R)-1-Hy­droxy­butan-2-yl]-1,2,3-benzo­triazin-4(3H)-one
Source: Acta Crystallogr Sect E Struct Rep Online. 2012 Oct 31;68(Pt 11):o3240–1. doi: 10.1107/S1600536812043802 (PMC3515319; doi:10.1107/S1600536812043802)
Supplement: Supplementary file 1 [file e-68-o3240-sup1.cif]

##############################################################################
#                                                                            #
# This CIF contains the data in a paper accepted for publication in          #
# Acta Crystallographica Section E. It conforms to the requirements of       #
# Notes for Authors for Acta Crystallographica Section E, and has been       #
# peer reviewed under the auspices of the IUCr Commission on Journals.       #
#                                                                            #
# Full details of the Crystallographic Information File format               #
# are given in the paper "The Crystallographic Information File (CIF):       #
# a New Standard Archive File for Crystallography" by S. R. Hall, F. H.      #
# Allen and I. D. Brown [Acta Cryst. (1991), A47, 655-685].                  #
#                                                                            #
# The current version of the core CIF dictionary is obtainable from          #
# ftp://ftp.iucr.org/pub/cif_core.dic.                                       #
#                                                                            #
# Software is freely available for graphical display of the structure(s)     #
# in this CIF. For information consult the CIF software page                 #
# http://www.iucr.org/resources/cif/software.                                #
#                                                                            #
# This file may be used for bona fide research purposes within the           #
# scientific community so long as proper attribution is given to the journal # 
# article from which it was obtained.                                        #
#                                                                            #
##############################################################################
data_I
_audit_creation_method     SHELXL-97
_chemical_name_systematic
;
3-[(<i>R</i>)-1-Hydroxybutan-2-yl]-1,2,3-benzotriazin-4(3<i>H</i>)-one
;
_chemical_name_common     ?
_chemical_formula_moiety     'C11 H13 N3 O2'
_chemical_formula_sum     'C11 H13 N3 O2'
_chemical_formula_iupac     'C11 H13 N3 O2'
_chemical_formula_weight     219.24
_chemical_melting_point     ?
_symmetry_cell_setting     orthorhombic
_symmetry_space_group_name_H-M     'P 21 21 21'
_symmetry_space_group_name_Hall     'P 2ac 2ab'
loop_
    _symmetry_equiv_pos_as_xyz
    'x, y, z'
    '-x+1/2, -y, z+1/2'
    '-x, y+1/2, -z+1/2'
    'x+1/2, -y+1/2, -z'
_cell_length_a     8.9668(13)
_cell_length_b     10.1506(15)
_cell_length_c     12.0238(17)
_cell_angle_alpha     90.00
_cell_angle_beta     90.00
_cell_angle_gamma     90.00
_cell_volume     1094.4(3)
_cell_formula_units_Z     4
_cell_measurement_reflns_used     4276
_cell_measurement_theta_min     2.63
_cell_measurement_theta_max     25.20
_cell_measurement_temperature     298(2)
_exptl_crystal_description     Prism
_exptl_crystal_colour     Colourless
_exptl_crystal_size_max     0.32
_exptl_crystal_size_mid     0.10
_exptl_crystal_size_min     0.10
_exptl_crystal_density_diffrn     1.331
_exptl_crystal_density_meas     .
_exptl_crystal_density_method     'not measured'
_exptl_crystal_F_000     464
_exptl_absorpt_coefficient_mu     0.094
_exptl_absorpt_correction_type     none
_exptl_absorpt_process_details     ?
_exptl_absorpt_correction_T_min     ?
_exptl_absorpt_correction_T_max     ?
_exptl_special_details     ?
_diffrn_ambient_temperature     298(2)
_diffrn_radiation_type     MoK\a
_diffrn_radiation_wavelength     0.71073
_diffrn_radiation_source     'fine-focus sealed tube'
_diffrn_radiation_monochromator     graphite
_diffrn_measurement_device_type     'Bruker SMART APEX CCD area-detector'
_diffrn_measurement_method     'omega scans'
_diffrn_detector_area_resol_mean     0.83
_diffrn_reflns_number     9057
_diffrn_reflns_av_R_equivalents     0.0436
_diffrn_reflns_av_sigmaI/netI     0.0352
_diffrn_reflns_theta_min     2.63
_diffrn_reflns_theta_max     25.37
_diffrn_reflns_theta_full     25.37
_diffrn_measured_fraction_theta_max     1.000
_diffrn_measured_fraction_theta_full     1.000
_diffrn_reflns_limit_h_min     -10
_diffrn_reflns_limit_h_max     10
_diffrn_reflns_limit_k_min     -12
_diffrn_reflns_limit_k_max     12
_diffrn_reflns_limit_l_min     -14
_diffrn_reflns_limit_l_max     14
_diffrn_standards_number     .
_diffrn_standards_interval_count     .
_diffrn_standards_interval_time     ?
_diffrn_standards_decay_%     .
_refine_special_details
;
Refinement of <i>F</i>^2^ against ALL reflections. The weighted <i>R</i>-factor
<i>wR</i> and goodness of fit <i>S</i> are based on <i>F</i>^2^, conventional
<i>R</i>-factors <i>R</i> are based on <i>F</i>, with <i>F</i> set to zero for
negative <i>F</i>^2^. The threshold expression of <i>F</i>^2^ >
\s(<i>F</i>^2^) is used only for calculating <i>R</i>-factors(gt) <i>etc</i>.
and is not relevant to the choice of reflections for refinement.
<i>R</i>-factors based on <i>F</i>^2^ are statistically about twice as large
as those based on <i>F</i>, and <i>R</i>- factors based on ALL data will be
even larger.
;
_reflns_number_total     2000
_reflns_number_gt     1700
_reflns_threshold_expression     I>2sigma(I)
_refine_ls_structure_factor_coef     Fsqd
_refine_ls_matrix_type     full
_refine_ls_R_factor_all     0.0411
_refine_ls_R_factor_gt     0.0336
_refine_ls_wR_factor_gt     0.0733
_refine_ls_wR_factor_ref     0.0758
_refine_ls_goodness_of_fit_ref     0.926
_refine_ls_restrained_S_all     0.926
_refine_ls_number_reflns     2000
_refine_ls_number_parameters     149
_refine_ls_number_restraints     1
_refine_ls_hydrogen_treatment     mixed
_refine_ls_weighting_scheme     calc
_refine_ls_weighting_details
                 'calc w=1/[\s^2^(Fo^2^)+(0.0412P)^2^] where P=(Fo^2^+2Fc^2^)/3'
_atom_sites_solution_hydrogens     geom
_atom_sites_solution_primary     direct
_atom_sites_solution_secondary     difmap
_refine_ls_shift/su_max     0.000
_refine_ls_shift/su_mean     0.000
_refine_diff_density_max     0.114
_refine_diff_density_min     -0.152
_refine_ls_extinction_method     none
_refine_ls_extinction_coef     ?
_refine_ls_abs_structure_details     ?
_refine_ls_abs_structure_Flack     ?
loop_
    _atom_type_symbol
    _atom_type_description
    _atom_type_scat_dispersion_real
    _atom_type_scat_dispersion_imag
    _atom_type_scat_source
    'C' 'C' 0.0033 0.0016
                         'International Tables Vol C Tables 4.2.6.8 and 6.1.1.4'
    'H' 'H' 0.0000 0.0000
                         'International Tables Vol C Tables 4.2.6.8 and 6.1.1.4'
    'N' 'N' 0.0061 0.0033
                         'International Tables Vol C Tables 4.2.6.8 and 6.1.1.4'
    'O' 'O' 0.0106 0.0060
                         'International Tables Vol C Tables 4.2.6.8 and 6.1.1.4'
_computing_data_collection     'SMART (Bruker, 2007)'
_computing_cell_refinement     'SAINT (Bruker, 2007)'
_computing_data_reduction     'SAINT (Bruker, 2007)'
_computing_structure_solution     'SHELXTL (Sheldrick, 2008)'
_computing_structure_refinement     'SHELXTL (Sheldrick, 2008)'
_computing_molecular_graphics     'SHELXTL (Sheldrick, 2008)'
_computing_publication_material     'SHELXTL (Sheldrick, 2008)'
loop_
    _atom_site_type_symbol
    _atom_site_label
    _atom_site_fract_x
    _atom_site_fract_y
    _atom_site_fract_z
    _atom_site_U_iso_or_equiv
    _atom_site_adp_type
    _atom_site_calc_flag
    _atom_site_refinement_flags
    _atom_site_occupancy
    _atom_site_symmetry_multiplicity
    _atom_site_disorder_assembly
    _atom_site_disorder_group
    O O1 0.56004(14) 0.68985(11) 1.02583(10) 0.0584(4) Uani d . 1 1 . .
    N N1 0.87770(16) 0.64809(13) 0.79106(11) 0.0438(4) Uani d . 1 1 . .
    O O2 0.82337(18) 0.99854(13) 0.99816(15) 0.0797(5) Uani d D 1 1 . .
    H H2 0.885(2) 0.9362(16) 0.992(2) 0.096 Uiso d D 1 1 . .
    N N2 0.80536(16) 0.75426(13) 0.80106(11) 0.0430(4) Uani d . 1 1 . .
    N N3 0.70312(14) 0.76906(12) 0.88520(11) 0.0372(3) Uani d . 1 1 . .
    C C4 0.66320(18) 0.67321(15) 0.96026(14) 0.0386(4) Uani d . 1 1 . .
    C C4A 0.75154(18) 0.55429(16) 0.95179(13) 0.0362(4) Uani d . 1 1 . .
    C C5 0.7338(2) 0.44941(16) 1.02537(14) 0.0469(4) Uani d . 1 1 . .
    H H5 0.6642 0.4546 1.0826 0.056 Uiso calc R 1 1 . .
    C C6 0.8194(2) 0.33848(17) 1.01301(16) 0.0545(5) Uani d . 1 1 . .
    H H6 0.8081 0.2686 1.0623 0.065 Uiso calc R 1 1 . .
    C C7 0.9226(2) 0.32979(18) 0.92741(17) 0.0568(5) Uani d . 1 1 . .
    H H7 0.9790 0.2535 0.9191 0.068 Uiso calc R 1 1 . .
    C C8 0.94229(19) 0.43244(17) 0.85511(16) 0.0517(5) Uani d . 1 1 . .
    H H8 1.0127 0.4266 0.7985 0.062 Uiso calc R 1 1 . .
    C C8A 0.85625(17) 0.54564(15) 0.86684(13) 0.0382(4) Uani d . 1 1 . .
    C C9 0.62783(18) 0.89954(14) 0.88408(15) 0.0420(4) Uani d . 1 1 . .
    H H9 0.5594 0.9021 0.9476 0.050 Uiso calc R 1 1 . .
    C C10 0.7406(2) 1.00892(17) 0.89991(17) 0.0553(5) Uani d . 1 1 . .
    H H10A 0.8088 1.0088 0.8372 0.066 Uiso calc R 1 1 . .
    H H10B 0.6886 1.0927 0.8998 0.066 Uiso calc R 1 1 . .
    C C11 0.5352(2) 0.91729(17) 0.77929(16) 0.0559(5) Uani d . 1 1 . .
    H H11A 0.4838 1.0012 0.7833 0.067 Uiso calc R 1 1 . .
    H H11B 0.6015 0.9202 0.7156 0.067 Uiso calc R 1 1 . .
    C C12 0.4222(2) 0.80997(19) 0.76146(19) 0.0765(7) Uani d . 1 1 . .
    H H12A 0.3540 0.8081 0.8230 0.092 Uiso calc R 1 1 . .
    H H12B 0.4722 0.7266 0.7560 0.092 Uiso calc R 1 1 . .
    H H12C 0.3681 0.8266 0.6940 0.092 Uiso calc R 1 1 . .
loop_
    _atom_site_aniso_label
    _atom_site_aniso_U_11
    _atom_site_aniso_U_22
    _atom_site_aniso_U_33
    _atom_site_aniso_U_12
    _atom_site_aniso_U_13
    _atom_site_aniso_U_23
    O1 0.0643(8) 0.0449(7) 0.0660(9) 0.0042(7) 0.0294(8) 0.0035(6)
    N1 0.0471(8) 0.0409(8) 0.0434(8) 0.0020(7) 0.0101(7) -0.0012(7)
    O2 0.0754(11) 0.0612(10) 0.1026(12) 0.0097(8) -0.0365(10) -0.0201(9)
    N2 0.0473(8) 0.0401(8) 0.0415(8) 0.0014(7) 0.0075(7) 0.0013(7)
    N3 0.0410(8) 0.0319(7) 0.0387(8) 0.0029(6) 0.0047(7) 0.0002(6)
    C4 0.0396(9) 0.0364(9) 0.0398(9) -0.0021(8) 0.0043(8) -0.0018(8)
    C4A 0.0380(9) 0.0339(8) 0.0366(9) -0.0030(7) -0.0024(8) -0.0013(7)
    C5 0.0532(11) 0.0426(10) 0.0448(10) -0.0046(9) -0.0004(9) 0.0019(8)
    C6 0.0638(12) 0.0392(10) 0.0604(12) -0.0009(9) -0.0109(10) 0.0083(9)
    C7 0.0538(12) 0.0365(10) 0.0800(14) 0.0100(9) -0.0071(11) -0.0013(10)
    C8 0.0435(10) 0.0465(11) 0.0651(12) 0.0061(9) 0.0060(9) -0.0089(10)
    C8A 0.0379(9) 0.0352(9) 0.0416(10) -0.0030(7) -0.0017(8) -0.0044(8)
    C9 0.0457(9) 0.0337(9) 0.0467(10) 0.0058(7) 0.0009(9) -0.0019(8)
    C10 0.0587(11) 0.0362(10) 0.0711(12) 0.0034(8) -0.0022(12) -0.0055(9)
    C11 0.0648(12) 0.0429(10) 0.0600(12) 0.0132(9) -0.0118(10) -0.0007(9)
    C12 0.0765(14) 0.0602(13) 0.0927(17) 0.0111(12) -0.0357(14) -0.0133(12)
_geom_special_details
;
All e.s.d.'s (except the e.s.d. in the dihedral angle between two l.s. planes)
are estimated using the full covariance matrix. The cell e.s.d.'s are taken
into account individually in the estimation of e.s.d.'s in distances, angles
and torsion angles; correlations between e.s.d.'s in cell parameters are only
used when they are defined by crystal symmetry. An approximate (isotropic)
treatment of cell e.s.d.'s is used for estimating e.s.d.'s involving l.s.
planes.
;
loop_
    _geom_bond_atom_site_label_1
    _geom_bond_atom_site_label_2
    _geom_bond_site_symmetry_2
    _geom_bond_distance
    _geom_bond_publ_flag
    O1 C4 . 1.2271(18) ?
    N1 N2 . 1.2636(17) ?
    N1 C8A . 1.396(2) ?
    O2 C10 . 1.399(2) ?
    O2 H2 . 0.846(9) ?
    N2 N3 . 1.3735(18) ?
    N3 C4 . 1.3745(19) ?
    N3 C9 . 1.4866(19) ?
    C4 C4A . 1.447(2) ?
    C4A C8A . 1.390(2) ?
    C4A C5 . 1.393(2) ?
    C5 C6 . 1.371(2) ?
    C5 H5 . 0.9300 ?
    C6 C7 . 1.387(3) ?
    C6 H6 . 0.9300 ?
    C7 C8 . 1.368(2) ?
    C7 H7 . 0.9300 ?
    C8 C8A . 1.391(2) ?
    C8 H8 . 0.9300 ?
    C9 C10 . 1.514(2) ?
    C9 C11 . 1.520(2) ?
    C9 H9 . 0.9800 ?
    C10 H10A . 0.9700 ?
    C10 H10B . 0.9700 ?
    C11 C12 . 1.503(2) ?
    C11 H11A . 0.9700 ?
    C11 H11B . 0.9700 ?
    C12 H12A . 0.9600 ?
    C12 H12B . 0.9600 ?
    C12 H12C . 0.9600 ?
loop_
    _geom_angle_atom_site_label_1
    _geom_angle_atom_site_label_2
    _geom_angle_atom_site_label_3
    _geom_angle_site_symmetry_1
    _geom_angle_site_symmetry_3
    _geom_angle
    _geom_angle_publ_flag
    N2 N1 C8A . . 120.17(13) ?
    C10 O2 H2 . . 109.5(17) ?
    N1 N2 N3 . . 120.40(12) ?
    N2 N3 C4 . . 125.45(12) ?
    N2 N3 C9 . . 113.20(12) ?
    C4 N3 C9 . . 121.22(13) ?
    O1 C4 N3 . . 121.38(14) ?
    O1 C4 C4A . . 124.93(15) ?
    N3 C4 C4A . . 113.68(14) ?
    C8A C4A C5 . . 119.70(15) ?
    C8A C4A C4 . . 118.29(14) ?
    C5 C4A C4 . . 122.01(15) ?
    C6 C5 C4A . . 119.66(17) ?
    C6 C5 H5 . . 120.2 ?
    C4A C5 H5 . . 120.2 ?
    C5 C6 C7 . . 120.42(17) ?
    C5 C6 H6 . . 119.8 ?
    C7 C6 H6 . . 119.8 ?
    C8 C7 C6 . . 120.59(17) ?
    C8 C7 H7 . . 119.7 ?
    C6 C7 H7 . . 119.7 ?
    C7 C8 C8A . . 119.55(17) ?
    C7 C8 H8 . . 120.2 ?
    C8A C8 H8 . . 120.2 ?
    C4A C8A C8 . . 120.07(15) ?
    C4A C8A N1 . . 121.71(14) ?
    C8 C8A N1 . . 118.22(15) ?
    N3 C9 C10 . . 110.42(13) ?
    N3 C9 C11 . . 111.17(14) ?
    C10 C9 C11 . . 112.49(14) ?
    N3 C9 H9 . . 107.5 ?
    C10 C9 H9 . . 107.5 ?
    C11 C9 H9 . . 107.5 ?
    O2 C10 C9 . . 113.91(15) ?
    O2 C10 H10A . . 108.8 ?
    C9 C10 H10A . . 108.8 ?
    O2 C10 H10B . . 108.8 ?
    C9 C10 H10B . . 108.8 ?
    H10A C10 H10B . . 107.7 ?
    C12 C11 C9 . . 113.63(15) ?
    C12 C11 H11A . . 108.8 ?
    C9 C11 H11A . . 108.8 ?
    C12 C11 H11B . . 108.8 ?
    C9 C11 H11B . . 108.8 ?
    H11A C11 H11B . . 107.7 ?
    C11 C12 H12A . . 109.5 ?
    C11 C12 H12B . . 109.5 ?
    H12A C12 H12B . . 109.5 ?
    C11 C12 H12C . . 109.5 ?
    H12A C12 H12C . . 109.5 ?
    H12B C12 H12C . . 109.5 ?
loop_
    _geom_hbond_atom_site_label_D
    _geom_hbond_atom_site_label_H
    _geom_hbond_atom_site_label_A
    _geom_hbond_site_symmetry_A
    _geom_hbond_distance_DH
    _geom_hbond_distance_HA
    _geom_hbond_distance_DA
    _geom_hbond_angle_DHA
    O2 H2 O1 4_567 0.846(9) 2.033(11) 2.8712(19) 171(2)
data_global
_journal_date_recd_electronic     2012-10-21
_journal_date_accepted     2012-10-22
_journal_name_full     'Acta Crystallographica, Section E'
_journal_year     2012
_journal_volume     68
_journal_issue     11
_journal_page_first     o3240
_journal_page_last     o3241
_journal_paper_category     QO
_journal_paper_doi     10.1107/S1600536812043802
_journal_coeditor_code     ZJ2097
_publ_contact_author_name     'Miguel Parra-Hake'
_publ_contact_author_address
;
Centro de Graduados e Investigaci\'on
Instituto Tecnol\'ogico de Tijuana
B.C.
Mexico 22500
;
_publ_contact_author_email     'miguelhake@yahoo.com'
_publ_contact_author_fax     ?
_publ_contact_author_phone     ?
_publ_section_title
;
3-[(<i>R</i>)-1-Hydroxybutan-2-yl]-1,2,3-benzotriazin-4(3<i>H</i>)-one
;
loop_
    _publ_author_name
    _publ_author_footnote
    _publ_author_address
    'Rocha-Alonzo*, Fernando' .
;
Departamento de Ciencias Qu\'imico Bil\'ogicas, Universidad de Sonora,
Hermosillo,
Sonora,
83000 Mexico
;
    'Morales-Morales, David' .
;
Instituto de Qu\'imica
Universidad Nacional Aut\'onoma de M\'exico
Circuito exterior, Ciudad Universitaria,
M\'exico D.F.
04510 Mexico
;
    'Hern\'andez-Ortega, Sim\'on' .
;
Instituto de Qu\'imica
Universidad Nacional Aut\'onoma de M\'exico
Circuito exterior, Ciudad Universitaria,
M\'exico D.F.
04510 Mexico
;
    'Reyes-Mart\'inez, Reyna' .
;
Instituto de Qu\'imica
Universidad Nacional Aut\'onoma de M\'exico
Circuito exterior, Ciudad Universitaria,
M\'exico D.F.
04510 Mexico
;
    'Parra-Hake, Miguel' .
;
Centro de Graduados e Investigaci\'on
Instituto Tecnol\'ogico de Tijuana
Tijuana, B.C.
22500 Mexico
;
