# Supplementary material for: 3-[(R)-1-Hy­droxy­butan-2-yl]-1,2,3-benzo­triazin-4(3H)-one
Source: Acta Crystallogr Sect E Struct Rep Online. 2012 Oct 31;68(Pt 11):o3240–1. doi: 10.1107/S1600536812043802 (PMC3515319; doi:10.1107/S1600536812043802)
Supplement: Supplementary file 2 [file e-68-o3240-Isup2.hkl]

# 
# h,k,l, Fc-squared, Fo-squared, sigma(Fo-squared) and status flag 
# 
data_I
_shelx_title ' 154MMD09 in P2(1)2(1)2(1)' 
_shelx_refln_list_code          4 
_shelx_F_calc_maximum      113.12 
_exptl_crystal_F_000       464.00 
_reflns_d_resolution_high  0.8295 
 
loop_ 
 _symmetry_equiv_pos_as_xyz 
 'x, y, z' 
 '-x+1/2, -y, z+1/2' 
 '-x, y+1/2, -z+1/2' 
 'x+1/2, -y+1/2, -z' 
 
_cell_length_a     8.9668 
_cell_length_b    10.1506 
_cell_length_c    12.0238 
_cell_angle_alpha  90.000 
_cell_angle_beta   90.000 
_cell_angle_gamma  90.000 
 
_shelx_F_squared_multiplier     1.000 
 
loop_ 
 _refln_index_h 
 _refln_index_k 
 _refln_index_l 
 _refln_F_squared_calc 
 _refln_F_squared_meas 
 _refln_F_squared_sigma 
 _refln_observed_status 
   2   0   0     3184.41     3069.60     67.38 o 
   4   0   0       52.74       47.66      2.78 o 
   6   0   0       13.29       17.33      2.62 o 
   8   0   0       48.42       55.32      6.20 o 
  10   0   0       47.44       49.18      6.47 o 
   1   1   0     1022.42      964.09     16.46 o 
   2   1   0      984.17      962.59     14.05 o 
   3   1   0      303.61      289.16      4.43 o 
   4   1   0      115.79      110.40      2.93 o 
   5   1   0      103.81      101.74      3.19 o 
   6   1   0      279.24      276.19      5.57 o 
   7   1   0       36.70       34.56      2.44 o 
   8   1   0       16.73       19.63      3.30 o 
   9   1   0        6.86        6.66      2.61 o 
  10   1   0       17.51       17.86      3.59 o 
   0   2   0       78.31       70.51      3.04 o 
   1   2   0       42.14       36.45      1.57 o 
   2   2   0      711.96      767.81     12.16 o 
   3   2   0      177.03      181.09      3.45 o 
   4   2   0      297.87      278.64      6.68 o 
   5   2   0      120.73      119.10      3.52 o 
   6   2   0       23.05       24.97      2.10 o 
   7   2   0      141.60      131.63      4.69 o 
   8   2   0      273.23      291.67     13.23 o 
   9   2   0      132.24      135.11      6.91 o 
  10   2   0      114.41      118.28      8.95 o 
   1   3   0     3975.88     3948.00     53.39 o 
   2   3   0       35.93       34.36      1.56 o 
   3   3   0     1263.73     1329.08     23.05 o 
   4   3   0      397.56      423.26      7.20 o 
   5   3   0       11.77       12.29      1.68 o 
   6   3   0        9.34       11.25      1.85 o 
   7   3   0       54.20       53.35      3.07 o 
   8   3   0       14.57       14.59      3.93 o 
   9   3   0       33.66       31.30      4.01 o 
  10   3   0        2.65        3.80      2.40 o 
   0   4   0      983.80     1037.78     27.63 o 
   1   4   0      983.39     1001.22     16.87 o 
   2   4   0     2415.77     2527.14     15.45 o 
   3   4   0      201.35      239.33      4.40 o 
   4   4   0      645.64      691.44     14.21 o 
   5   4   0       24.42       23.70      2.09 o 
   6   4   0        6.78        7.77      1.72 o 
   7   4   0       19.49       17.94      2.33 o 
   8   4   0       32.50       36.76      3.86 o 
   9   4   0       20.84       20.55      4.22 o 
  10   4   0        4.85        4.89      2.75 o 
   1   5   0        0.03       -0.20      0.89 o 
   2   5   0      167.24      182.81      4.75 o 
   3   5   0     1808.26     1846.32     21.96 o 
   4   5   0      366.14      349.36      6.11 o 
   5   5   0        0.53        0.21      1.13 o 
   6   5   0        8.31        9.20      1.90 o 
   7   5   0        1.37        1.06      1.32 o 
   8   5   0        2.61        3.73      2.13 o 
   9   5   0        2.27       -0.06      2.47 o 
   0   6   0      163.91      150.20      5.41 o 
   1   6   0      113.10      114.98      3.86 o 
   2   6   0        0.68       -0.04      1.07 o 
   3   6   0       94.36       98.25      4.10 o 
   4   6   0      194.18      198.09      6.01 o 
   5   6   0       70.75       76.43      4.10 o 
   6   6   0        0.00       -0.87      1.31 o 
   7   6   0        2.19        3.65      1.75 o 
   8   6   0        3.04        0.76      2.45 o 
   9   6   0        2.37        0.91      2.90 o 
   1   7   0       51.27       46.49      2.83 o 
   2   7   0        0.04        0.78      1.36 o 
   3   7   0       74.02       73.88      3.91 o 
   4   7   0        3.27        0.76      1.58 o 
   5   7   0      123.21      106.33      4.96 o 
   6   7   0       49.02       47.83      3.65 o 
   7   7   0       24.29       22.71      3.17 o 
   8   7   0        3.98        7.79      3.96 o 
   0   8   0      194.62      180.80      9.99 o 
   1   8   0       48.48       40.71      3.80 o 
   2   8   0      247.51      232.56      8.05 o 
   3   8   0        5.86        4.81      1.84 o 
   4   8   0        0.00       -0.07      1.53 o 
   5   8   0       39.16       29.02      3.69 o 
   6   8   0       82.09       72.46      4.59 o 
   7   8   0        6.76        6.55      2.22 o 
   8   8   0        0.78        3.04      3.41 o 
   1   9   0     1382.56      904.70     31.88 o 
   2   9   0      231.22      219.04     14.37 o 
   3   9   0        6.16        5.37      2.31 o 
   4   9   0        6.86        7.89      2.74 o 
   5   9   0        2.93        3.94      2.07 o 
   6   9   0        0.48        1.48      1.91 o 
   7   9   0        0.01        2.12      2.20 o 
   0  10   0       56.23       55.17      6.79 o 
   1  10   0       63.61       59.69      4.90 o 
   2  10   0      103.39      100.51      6.36 o 
   3  10   0       52.61       52.14      4.70 o 
   4  10   0        2.37        4.17      2.37 o 
   5  10   0        0.30        1.56      2.13 o 
   6  10   0        0.74        1.29      1.98 o 
   1  11   0       33.38       36.83      4.37 o 
   2  11   0        2.83        2.57      2.14 o 
   3  11   0       19.06       22.15      4.08 o 
   4  11   0        2.71        4.70      2.60 o 
   0  12   0       98.38      106.97      9.98 o 
   1  12   0        1.50        1.85      2.26 o 
   2  12   0        0.02        1.54      3.08 o 
   1   0   1        3.65        2.91      0.59 o 
   2   0   1      297.87      268.76      4.14 o 
   3   0   1      330.35      305.35      4.17 o 
   4   0   1       78.34       77.13      2.38 o 
   5   0   1       45.20       48.85      2.21 o 
   6   0   1       40.22       40.53      2.31 o 
   7   0   1        3.48        4.17      1.67 o 
   8   0   1        8.08        9.32      2.14 o 
   9   0   1        2.71        0.44      1.96 o 
  10   0   1       24.72       32.32      4.25 o 
 -10   1   1       17.71       21.34      3.80 o 
  -9   1   1        5.18        5.76      2.49 o 
  -8   1   1        6.63        8.63      2.12 o 
  -7   1   1       17.53       18.79      2.63 o 
  -6   1   1       12.45       14.72      1.83 o 
  -5   1   1      452.58      453.25      6.53 o 
  -4   1   1      124.87      130.53      3.07 o 
  -3   1   1      683.76      672.64     14.61 o 
  -2   1   1     2348.36     2388.73     49.96 o 
  -1   1   1     2871.85     2843.57     42.08 o 
   0   1   1     2415.64     2432.84     35.42 o 
   1   1   1     2874.83     2781.05     53.48 o 
   2   1   1     2349.23     2356.12     25.00 o 
   3   1   1      684.33      651.85     12.57 o 
   4   1   1      124.96      127.87      3.52 o 
   5   1   1      452.37      459.44      7.29 o 
   6   1   1       12.47       14.39      1.96 o 
   7   1   1       17.51       19.12      2.53 o 
   8   1   1        6.56        5.67      1.90 o 
   9   1   1        5.14        5.31      2.41 o 
  10   1   1       17.72       21.41      3.82 o 
 -10   2   1        8.39        7.15      3.28 o 
  -9   2   1       23.09       25.28      3.73 o 
  -8   2   1      108.01      115.72      5.54 o 
  -7   2   1        0.73        0.59      1.15 o 
  -6   2   1       62.98       60.32      2.54 o 
  -5   2   1       15.32       16.59      1.48 o 
  -4   2   1      105.40      102.74      2.63 o 
  -3   2   1       33.72       33.60      1.47 o 
  -2   2   1     2335.06     2332.03     33.21 o 
  -1   2   1      133.57      127.69      2.53 o 
   0   2   1     1025.01      998.90     11.96 o 
   1   2   1      133.63      126.98      2.40 o 
   2   2   1     2332.19     2299.16     33.59 o 
   3   2   1       33.87       34.90      1.96 o 
   4   2   1      105.42       98.11      3.39 o 
   5   2   1       15.39       17.21      2.03 o 
   6   2   1       63.22       56.39      3.25 o 
   7   2   1        0.72       -0.03      1.67 o 
   8   2   1      107.97      116.39      5.54 o 
   9   2   1       23.10       27.60      3.75 o 
  10   2   1        8.39        8.59      2.87 o 
 -10   3   1       10.85       15.88      3.94 o 
  -9   3   1      105.61      100.72      6.06 o 
  -8   3   1      125.79      124.65      5.93 o 
  -7   3   1       78.53       78.72      5.12 o 
  -6   3   1       29.62       29.24      2.07 o 
  -5   3   1       61.52       60.27      2.45 o 
  -4   3   1      168.89      164.76      3.89 o 
  -3   3   1     1497.09     1567.07     37.45 o 
  -2   3   1       62.60       54.85      1.83 o 
  -1   3   1       27.64       27.18      1.59 o 
   0   3   1      265.89      251.46      3.59 o 
   1   3   1       27.80       27.34      1.40 o 
   2   3   1       62.83       55.37      2.02 o 
   3   3   1     1495.82     1526.83     26.50 o 
   4   3   1      168.88      163.75      4.51 o 
   5   3   1       61.43       57.83      3.13 o 
   6   3   1       29.62       27.96      2.67 o 
   7   3   1       78.32       76.09      4.12 o 
   8   3   1      125.79      121.70      6.50 o 
   9   3   1      105.63      103.21      6.15 o 
  10   3   1       10.84       12.92      3.28 o 
 -10   4   1        0.84        2.63      2.41 o 
  -9   4   1        6.02        8.99      2.68 o 
  -8   4   1       44.33       44.36      4.04 o 
  -7   4   1       29.13       29.41      2.45 o 
  -6   4   1       64.12       60.80      3.06 o 
  -5   4   1       63.56       66.49      2.93 o 
  -4   4   1       55.69       48.91      2.34 o 
  -3   4   1      471.36      480.15      6.02 o 
  -2   4   1      528.90      592.46      7.46 o 
  -1   4   1        8.21        8.80      1.31 o 
   0   4   1       30.77       29.74      1.58 o 
   1   4   1        8.24        7.74      1.06 o 
   2   4   1      528.46      611.30     11.15 o 
   3   4   1      471.01      469.35      8.40 o 
   4   4   1       55.78       48.71      2.52 o 
   5   4   1       63.69       64.26      3.09 o 
   6   4   1       64.10       61.19      3.28 o 
   7   4   1       29.17       27.47      2.65 o 
   8   4   1       44.39       47.05      3.31 o 
   9   4   1        6.03        7.89      3.17 o 
  10   4   1        0.83        1.26      2.07 o 
  -9   5   1       34.19       39.04      6.42 o 
  -8   5   1       16.30       19.11      3.17 o 
  -7   5   1       40.92       42.26      2.90 o 
  -6   5   1        5.23        4.44      1.58 o 
  -5   5   1        8.51        9.07      1.67 o 
  -4   5   1       67.45       70.09      2.86 o 
  -3   5   1      146.44      166.42      4.71 o 
  -2   5   1      436.17      487.13      7.46 o 
  -1   5   1      907.53      997.84     14.57 o 
   0   5   1      126.71      131.22      2.76 o 
   1   5   1      908.27     1004.97     12.83 o 
   2   5   1      436.74      487.06      6.08 o 
   3   5   1      146.46      157.89      3.96 o 
   4   5   1       67.37       66.39      2.98 o 
   5   5   1        8.53        9.78      1.88 o 
   6   5   1        5.23        4.97      1.65 o 
   7   5   1       40.79       38.71      3.00 o 
   8   5   1       16.31       13.87      2.34 o 
   9   5   1       34.16       34.11      5.01 o 
  -9   6   1       29.28       32.99      6.88 o 
  -8   6   1       40.17       44.38      6.50 o 
  -7   6   1       20.96       19.50      2.87 o 
  -6   6   1       12.66       12.63      2.39 o 
  -5   6   1       40.05       39.25      3.12 o 
  -4   6   1      104.06      110.01      4.47 o 
  -3   6   1       77.49       73.66      3.57 o 
  -2   6   1      187.48      189.90      5.15 o 
  -1   6   1       71.24       70.84      2.70 o 
   0   6   1       61.35       56.29      1.97 o 
   1   6   1       71.29       72.87      2.68 o 
   2   6   1      187.34      197.08      3.90 o 
   3   6   1       77.48       75.98      2.89 o 
   4   6   1      104.02      104.98      3.72 o 
   5   6   1       40.17       36.43      3.16 o 
   6   6   1       12.65       12.34      2.43 o 
   7   6   1       20.93       19.83      2.96 o 
   8   6   1       40.18       45.18      3.88 o 
   9   6   1       29.29       31.24      5.46 o 
  -8   7   1       10.07       12.74      4.59 o 
  -7   7   1       13.01       13.13      2.99 o 
  -6   7   1       57.15       63.56      4.07 o 
  -5   7   1       51.94       54.99      3.73 o 
  -4   7   1        5.73        4.84      1.84 o 
  -3   7   1       53.60       56.20      3.46 o 
  -2   7   1       54.78       56.23      3.08 o 
  -1   7   1      131.46      127.83      3.72 o 
   0   7   1       23.41       26.14      2.26 o 
   1   7   1      131.54      126.99      5.63 o 
   2   7   1       54.66       54.27      4.00 o 
   3   7   1       53.77       58.27      3.63 o 
   4   7   1        5.73        5.28      1.93 o 
   5   7   1       51.79       53.93      3.81 o 
   6   7   1       57.29       55.20      3.96 o 
   7   7   1       13.03       12.27      2.70 o 
   8   7   1       10.10       10.40      2.61 o 
  -8   8   1       17.22       16.82      5.07 o 
  -7   8   1        2.47        3.99      2.37 o 
  -6   8   1       10.49       12.21      2.68 o 
  -5   8   1       19.87       15.02      3.14 o 
  -4   8   1       27.61       27.52      3.01 o 
  -3   8   1        3.91        8.46      2.09 o 
  -2   8   1       28.65       34.90      3.08 o 
  -1   8   1       53.47       48.21      4.06 o 
   0   8   1      560.62      566.77     12.16 o 
   1   8   1       53.49       50.75      4.16 o 
   2   8   1       28.53       30.21      3.62 o 
   3   8   1        3.90        5.90      2.02 o 
   4   8   1       27.55       24.89      3.18 o 
   5   8   1       19.86       15.78      2.80 o 
   6   8   1       10.52       10.51      2.55 o 
   7   8   1        2.46        2.29      1.94 o 
   8   8   1       17.25       18.15      3.75 o 
  -7   9   1        0.31       -1.49      2.17 o 
  -6   9   1        2.22        1.48      2.09 o 
  -5   9   1       12.28        7.42      2.31 o 
  -4   9   1       20.42       16.62      3.25 o 
  -3   9   1        8.02        6.89      2.60 o 
  -2   9   1       15.79       13.44      3.01 o 
  -1   9   1       83.07       79.40      5.26 o 
   0   9   1       22.18       20.62      3.56 o 
   1   9   1       83.03       78.75      5.31 o 
   2   9   1       15.86       14.95      3.12 o 
   3   9   1        7.97        6.51      2.33 o 
   4   9   1       20.41       15.41      3.32 o 
   5   9   1       12.26        9.12      2.46 o 
   6   9   1        2.23        2.18      1.80 o 
   7   9   1        0.31        0.05      1.75 o 
  -6  10   1       11.33       15.12      4.14 o 
  -5  10   1        5.42        9.34      3.47 o 
  -4  10   1       13.08       16.90      3.46 o 
  -3  10   1       42.43       40.01      4.43 o 
  -2  10   1      107.95       99.49      7.21 o 
  -1  10   1      109.80      112.41      6.50 o 
   0  10   1       30.76       34.33      3.95 o 
   1  10   1      109.66      105.59      6.38 o 
   2  10   1      107.99      105.68      6.36 o 
   3  10   1       42.49       42.21      4.47 o 
   4  10   1       13.07       13.89      3.27 o 
   5  10   1        5.44        6.78      2.67 o 
   6  10   1       11.34       16.55      3.51 o 
  -4  11   1       13.04       16.48      3.59 o 
  -3  11   1       20.74       25.75      4.28 o 
  -2  11   1       32.21       37.12      4.29 o 
  -1  11   1       41.93       46.58      4.69 o 
   0  11   1       10.36        6.86      2.62 o 
   1  11   1       41.82       41.60      4.57 o 
   2  11   1       32.22       38.64      4.82 o 
   3  11   1       20.70       18.75      3.64 o 
   4  11   1       13.06       17.45      3.79 o 
  -1  12   1       10.37       15.80      3.68 o 
   0  12   1        2.94        2.93      2.30 o 
   1  12   1       10.40       13.34      3.51 o 
   0   0   2     3821.56     3774.16     54.70 o 
   1   0   2    12795.28    10474.28    256.87 o 
   2   0   2     4113.88     4008.07     44.16 o 
   3   0   2       60.73       57.08      2.26 o 
   4   0   2      209.05      201.17      3.36 o 
   5   0   2        0.77        1.23      0.82 o 
   6   0   2        2.23        2.32      1.07 o 
   7   0   2        0.16        0.99      1.49 o 
   8   0   2       12.00       12.23      2.46 o 
   9   0   2       21.54       22.02      3.71 o 
  10   0   2       32.21       39.23      4.78 o 
 -10   1   2       30.00       28.68      5.15 o 
  -9   1   2       10.67       10.99      2.94 o 
  -8   1   2        8.72        7.84      2.12 o 
  -7   1   2       18.29       21.96      2.82 o 
  -6   1   2       35.61       38.46      1.81 o 
  -5   1   2      495.30      528.76      9.72 o 
  -4   1   2      141.31      140.28      3.57 o 
  -3   1   2      243.91      250.85      4.59 o 
  -2   1   2     6763.44     6751.36     68.16 o 
  -1   1   2      653.85      624.11      7.35 o 
   0   1   2        0.79        1.43      0.54 o 
   1   1   2      654.70      611.39     11.21 o 
   2   1   2     6765.18     6749.18     65.07 o 
   3   1   2      244.07      229.80      7.42 o 
   4   1   2      141.06      126.47      4.33 o 
   5   1   2      495.57      507.61     15.12 o 
   6   1   2       35.60       38.10      3.20 o 
   7   1   2       18.24       20.71      2.68 o 
   8   1   2        8.73       10.16      2.34 o 
   9   1   2       10.69       12.52      3.00 o 
  10   1   2       30.02       30.65      4.35 o 
 -10   2   2       32.76       35.73      5.37 o 
  -9   2   2      122.69      134.53     11.40 o 
  -8   2   2       26.72       27.07      3.13 o 
  -7   2   2       54.70       50.66      3.11 o 
  -6   2   2      109.49      116.04      3.23 o 
  -5   2   2       82.51       77.83      2.43 o 
  -4   2   2      106.82      104.36      2.91 o 
  -3   2   2      381.92      375.58      6.15 o 
  -2   2   2     3304.65     3495.39     63.12 o 
  -1   2   2     4313.45     4405.79     41.85 o 
   0   2   2     1178.82     1185.73      8.02 o 
   1   2   2     4311.26     4290.17     83.19 o 
   2   2   2     3304.38     3442.41     50.65 o 
   3   2   2      381.29      357.70      5.93 o 
   4   2   2      106.76       99.60      3.61 o 
   5   2   2       82.54       72.66      3.45 o 
   6   2   2      109.91      101.25      4.82 o 
   7   2   2       54.64       57.99      4.26 o 
   8   2   2       26.71       26.41      3.05 o 
   9   2   2      122.68      125.95      6.72 o 
  10   2   2       32.68       42.17      4.67 o 
 -10   3   2        0.23        0.42      2.37 o 
  -9   3   2       28.00       25.96      4.79 o 
  -8   3   2        6.65        8.46      2.00 o 
  -7   3   2      320.32      317.57      7.39 o 
  -6   3   2      284.91      297.78      6.89 o 
  -5   3   2       57.06       64.23      2.47 o 
  -4   3   2        7.57        6.66      1.12 o 
  -3   3   2      171.01      175.27      4.13 o 
  -2   3   2      698.44      726.69     13.91 o 
  -1   3   2      882.77      879.56      6.98 o 
   0   3   2       37.41       33.71      1.50 o 
   1   3   2      883.55      884.69     14.27 o 
   2   3   2      698.40      708.56     12.81 o 
   3   3   2      171.18      174.41      4.38 o 
   4   3   2        7.59        6.28      1.47 o 
   5   3   2       56.96       66.12      3.42 o 
   6   3   2      284.71      281.03      7.15 o 
   7   3   2      320.21      301.66      8.80 o 
   8   3   2        6.67        8.79      2.51 o 
   9   3   2       28.00       26.18      4.42 o 
  10   3   2        0.23        0.71      2.00 o 
 -10   4   2        3.10        3.57      2.74 o 
  -9   4   2       15.10       16.93      3.55 o 
  -8   4   2       57.71       55.66      5.16 o 
  -7   4   2       50.08       50.83      3.92 o 
  -6   4   2      134.36      135.02      4.46 o 
  -5   4   2       50.78       48.01      2.55 o 
  -4   4   2       17.64       21.50      1.72 o 
  -3   4   2     1048.72     1139.87     22.31 o 
  -2   4   2       83.90       84.75      2.97 o 
  -1   4   2     1829.07     1903.69     15.43 o 
   0   4   2      242.36      224.12      3.67 o 
   1   4   2     1829.07     1922.61     23.29 o 
   2   4   2       84.03       84.53      2.29 o 
   3   4   2     1048.05     1144.74     20.15 o 
   4   4   2       17.57       19.00      2.00 o 
   5   4   2       50.67       51.11      2.92 o 
   6   4   2      134.54      134.41      4.71 o 
   7   4   2       50.12       50.02      3.34 o 
   8   4   2       57.75       56.85      3.89 o 
   9   4   2       15.09       13.44      3.58 o 
  10   4   2        3.10        3.12      2.32 o 
  -9   5   2        4.83        5.58      2.99 o 
  -8   5   2       14.42       12.65      4.33 o 
  -7   5   2       32.02       34.58      4.04 o 
  -6   5   2       36.02       34.78      2.54 o 
  -5   5   2        9.48        9.93      1.73 o 
  -4   5   2      220.26      231.32      6.07 o 
  -3   5   2      114.78      122.95      4.07 o 
  -2   5   2      827.95      936.02     11.86 o 
  -1   5   2       35.00       31.67      1.83 o 
   0   5   2       77.14       74.31      2.41 o 
   1   5   2       35.05       35.27      2.19 o 
   2   5   2      827.84      919.13     18.85 o 
   3   5   2      114.45      116.36      3.41 o 
   4   5   2      220.56      222.07      5.32 o 
   5   5   2        9.36        8.79      1.84 o 
   6   5   2       36.06       33.93      2.82 o 
   7   5   2       31.98       34.05      2.92 o 
   8   5   2       14.42       13.94      2.48 o 
   9   5   2        4.82        5.03      2.79 o 
  -9   6   2       15.07       18.77      5.52 o 
  -8   6   2      116.39      122.24      9.88 o 
  -7   6   2       39.24       38.01      5.69 o 
  -6   6   2      111.06      103.49      4.65 o 
  -5   6   2       29.40       30.21      2.87 o 
  -4   6   2       41.65       49.85      3.20 o 
  -3   6   2       32.81       32.62      2.61 o 
  -2   6   2        7.56        7.54      1.46 o 
  -1   6   2      121.90      115.99      3.42 o 
   0   6   2     1111.83     1106.36      9.10 o 
   1   6   2      121.91      116.47      3.87 o 
   2   6   2        7.53        7.72      1.57 o 
   3   6   2       32.89       33.73      2.32 o 
   4   6   2       41.68       42.87      2.74 o 
   5   6   2       29.44       34.16      2.73 o 
   6   6   2      111.16      106.18      5.15 o 
   7   6   2       39.16       41.15      3.67 o 
   8   6   2      116.47      118.30      5.93 o 
   9   6   2       15.04       17.60      4.47 o 
  -8   7   2       21.05       22.44      5.56 o 
  -7   7   2       25.91       22.78      5.61 o 
  -6   7   2       12.25       11.68      2.74 o 
  -5   7   2       27.42       25.67      2.86 o 
  -4   7   2      137.71      136.91      5.22 o 
  -3   7   2       21.41       20.41      2.37 o 
  -2   7   2      182.84      182.92      4.86 o 
  -1   7   2      247.23      249.14      5.20 o 
   0   7   2        6.60        6.57      1.65 o 
   1   7   2      247.16      256.56      5.86 o 
   2   7   2      182.92      181.61      6.80 o 
   3   7   2       21.47       20.37      3.31 o 
   4   7   2      137.51      126.00      5.38 o 
   5   7   2       27.39       22.11      3.16 o 
   6   7   2       12.26       11.68      2.60 o 
   7   7   2       25.88       25.39      3.62 o 
   8   7   2       21.06       23.02      3.60 o 
  -8   8   2        4.61        6.32      3.94 o 
  -7   8   2        4.14        4.78      3.48 o 
  -6   8   2       20.47       19.93      3.48 o 
  -5   8   2        0.26        0.40      1.58 o 
  -4   8   2       10.36       10.08      2.30 o 
  -3   8   2      179.72      182.93      5.42 o 
  -2   8   2       54.53       54.43      3.55 o 
  -1   8   2       59.20       61.30      4.49 o 
   0   8   2      133.19      124.88      6.01 o 
   1   8   2       59.28       60.39      4.55 o 
   2   8   2       54.45       53.93      4.41 o 
   3   8   2      179.59      171.10      7.57 o 
   4   8   2       10.34       11.29      2.83 o 
   5   8   2        0.26        0.07      1.61 o 
   6   8   2       20.52       16.88      3.03 o 
   7   8   2        4.15        5.06      2.24 o 
   8   8   2        4.59        6.29      2.38 o 
  -7   9   2        6.86        3.72      3.48 o 
  -6   9   2        2.63        3.43      2.38 o 
  -5   9   2       11.84       10.82      3.43 o 
  -4   9   2       26.03       25.01      3.16 o 
  -3   9   2       64.19       60.77      4.88 o 
  -2   9   2       35.71       35.51      3.83 o 
  -1   9   2      323.80      335.36     10.08 o 
   0   9   2      608.37      598.04     15.44 o 
   1   9   2      323.60      321.70     10.07 o 
   2   9   2       35.69       35.52      3.93 o 
   3   9   2       64.20       56.91      4.73 o 
   4   9   2       25.97       23.91      3.97 o 
   5   9   2       11.84       12.56      3.18 o 
   6   9   2        2.60        5.52      2.19 o 
   7   9   2        6.83        7.65      2.51 o 
  -6  10   2        9.24       12.69      4.02 o 
  -5  10   2        2.29        5.11      2.85 o 
  -4  10   2       42.91       45.06      5.33 o 
  -3  10   2       11.36       15.84      3.38 o 
  -2  10   2       52.29       52.20      4.66 o 
  -1  10   2       95.32       89.15      5.81 o 
   0  10   2        2.32        1.75      2.10 o 
   1  10   2       95.43      110.02      6.56 o 
   2  10   2       52.32       53.98      4.88 o 
   3  10   2       11.34       13.26      3.25 o 
   4  10   2       42.99       43.10      4.55 o 
   5  10   2        2.29        4.32      2.49 o 
   6  10   2        9.25       14.01      3.35 o 
  -4  11   2       47.48       46.42      5.67 o 
  -3  11   2       77.17       87.18      6.20 o 
  -2  11   2       15.83       15.01      3.39 o 
  -1  11   2        8.84       10.64      2.92 o 
   0  11   2       16.44       15.44      3.55 o 
   1  11   2        8.84       15.02      3.46 o 
   2  11   2       15.78       17.90      3.65 o 
   3  11   2       77.19       88.05      6.34 o 
   4  11   2       47.45       47.72      4.93 o 
  -1  12   2       19.28       17.51      3.88 o 
   0  12   2        0.35        1.60      2.25 o 
   1  12   2       19.25       27.43      4.51 o 
   1   0   3     1226.50     1216.56     16.83 o 
   2   0   3      610.19      633.21      6.30 o 
   3   0   3     2652.26     2738.85     16.31 o 
   4   0   3      545.72      546.28      7.67 o 
   5   0   3      397.85      432.70      8.36 o 
   6   0   3        0.07        0.62      1.23 o 
   7   0   3       36.06       36.90      3.08 o 
   8   0   3        0.69        0.10      1.49 o 
   9   0   3       44.67       43.26      4.20 o 
  10   0   3        0.03       -1.79      2.25 o 
 -10   1   3       40.81       46.21      5.58 o 
  -9   1   3        5.29        7.78      2.61 o 
  -8   1   3       23.79       27.45      3.04 o 
  -7   1   3        3.56        5.40      1.85 o 
  -6   1   3       64.07       62.79      3.09 o 
  -5   1   3       75.44       74.97      2.95 o 
  -4   1   3       58.28       68.57      2.38 o 
  -3   1   3      883.22      916.57     14.77 o 
  -2   1   3     1743.03     1844.07     20.21 o 
  -1   1   3     3770.64     3814.40     25.58 o 
   0   1   3     1300.73     1279.92     16.54 o 
   1   1   3     3772.40     3801.80     23.66 o 
   2   1   3     1744.29     1815.05     28.26 o 
   3   1   3      883.47      848.37     10.47 o 
   4   1   3       58.25       66.51      3.50 o 
   5   1   3       75.32       72.42      3.98 o 
   6   1   3       64.11       64.36      4.10 o 
   7   1   3        3.55        5.27      1.87 o 
   8   1   3       23.82       25.91      3.11 o 
   9   1   3        5.27        6.39      2.19 o 
  10   1   3       40.77       49.75      5.71 o 
 -10   2   3       13.11       16.08      4.20 o 
  -9   2   3        1.31        3.21      2.27 o 
  -8   2   3        5.82        5.70      2.03 o 
  -7   2   3       45.73       48.63      3.10 o 
  -6   2   3       40.20       44.66      2.74 o 
  -5   2   3      535.33      545.24     13.25 o 
  -4   2   3      349.48      354.68      8.23 o 
  -3   2   3      862.82      907.18     19.33 o 
  -2   2   3      662.58      687.49     14.68 o 
  -1   2   3       63.18       56.45      1.61 o 
   0   2   3       18.48       18.18      1.26 o 
   1   2   3       63.15       55.85      2.18 o 
   2   2   3      661.51      670.18     12.49 o 
   3   2   3      863.10      860.22     11.65 o 
   4   2   3      349.27      334.94      7.45 o 
   5   2   3      535.14      520.98     12.32 o 
   6   2   3       40.34       41.45      3.49 o 
   7   2   3       45.70       47.76      4.08 o 
   8   2   3        5.82        5.82      2.30 o 
   9   2   3        1.32        1.33      1.80 o 
  10   2   3       13.14       14.41      3.42 o 
 -10   3   3       25.47       31.65      5.12 o 
  -9   3   3       14.36       14.58      2.91 o 
  -8   3   3       94.43       85.02      4.76 o 
  -7   3   3       58.29       56.09      3.76 o 
  -6   3   3       31.66       32.60      2.70 o 
  -5   3   3      210.86      211.55      4.57 o 
  -4   3   3      644.99      644.22     15.95 o 
  -3   3   3      275.98      271.75      5.20 o 
  -2   3   3      171.30      188.50      4.24 o 
  -1   3   3      109.27      110.49      2.52 o 
   0   3   3       41.93       38.26      1.72 o 
   1   3   3      109.02      110.46      3.02 o 
   2   3   3      171.28      177.41      4.03 o 
   3   3   3      276.48      263.39      4.95 o 
   4   3   3      644.89      603.40      9.19 o 
   5   3   3      210.59      200.80      5.88 o 
   6   3   3       31.56       32.58      3.37 o 
   7   3   3       58.18       53.10      4.18 o 
   8   3   3       94.39       89.16      5.45 o 
   9   3   3       14.34       14.95      3.39 o 
  10   3   3       25.49       28.51      4.30 o 
  -9   4   3        0.27       -0.01      1.77 o 
  -8   4   3       13.02       13.59      2.69 o 
  -7   4   3      156.11      162.50      6.68 o 
  -6   4   3       83.49       83.32      3.53 o 
  -5   4   3      198.30      196.80      4.63 o 
  -4   4   3      119.11      116.58      3.46 o 
  -3   4   3       38.22       40.74      2.26 o 
  -2   4   3       49.22       52.06      2.22 o 
  -1   4   3       92.45      104.02      2.90 o 
   0   4   3     1028.04     1100.12      8.85 o 
   1   4   3       92.56      104.69      2.83 o 
   2   4   3       48.98       51.52      2.21 o 
   3   4   3       38.17       38.12      2.28 o 
   4   4   3      118.80      118.68      3.81 o 
   5   4   3      197.84      187.86      5.84 o 
   6   4   3       83.48       75.71      4.94 o 
   7   4   3      156.27      150.15      5.99 o 
   8   4   3       13.04       16.64      3.28 o 
   9   4   3        0.27        0.32      1.76 o 
  -9   5   3       11.73       15.79      4.08 o 
  -8   5   3       32.26       36.61      5.78 o 
  -7   5   3       82.60       81.35      5.69 o 
  -6   5   3      157.54      163.81      9.59 o 
  -5   5   3       21.10       22.92      2.47 o 
  -4   5   3       94.36       96.53      4.14 o 
  -3   5   3       63.65       65.06      2.84 o 
  -2   5   3      178.94      164.23      4.03 o 
  -1   5   3      259.67      283.05      5.04 o 
   0   5   3       68.42       65.79      2.46 o 
   1   5   3      260.28      283.93      4.59 o 
   2   5   3      178.78      169.00      3.70 o 
   3   5   3       63.77       62.74      2.67 o 
   4   5   3       94.25       97.28      3.54 o 
   5   5   3       21.11       24.24      2.27 o 
   6   5   3      157.63      155.67      5.39 o 
   7   5   3       82.72       79.66      4.20 o 
   8   5   3       32.18       35.04      3.29 o 
   9   5   3       11.69       15.87      3.00 o 
  -9   6   3        5.24        3.64      3.73 o 
  -8   6   3       52.14       48.75      6.75 o 
  -7   6   3       52.19       52.70      6.44 o 
  -6   6   3       45.02       46.39      4.64 o 
  -5   6   3       53.10       52.23      3.34 o 
  -4   6   3      127.29      134.70      4.77 o 
  -3   6   3       42.99       47.20      2.72 o 
  -2   6   3       81.10       77.80      3.16 o 
  -1   6   3       23.55       22.39      1.90 o 
   0   6   3      332.98      370.62      5.71 o 
   1   6   3       23.48       23.96      2.28 o 
   2   6   3       81.03       79.05      3.56 o 
   3   6   3       43.05       41.32      2.93 o 
   4   6   3      127.43      125.62      4.88 o 
   5   6   3       53.21       53.39      3.29 o 
   6   6   3       44.95       40.08      3.09 o 
   7   6   3       52.17       54.41      4.17 o 
   8   6   3       52.19       54.58      4.41 o 
   9   6   3        5.25        7.40      2.71 o 
  -8   7   3       11.31       11.38      4.38 o 
  -7   7   3       29.18       32.14      5.62 o 
  -6   7   3        8.13        8.84      2.53 o 
  -5   7   3        3.81        3.32      1.85 o 
  -4   7   3       45.47       46.72      3.02 o 
  -3   7   3       80.44       77.80      3.53 o 
  -2   7   3      141.29      144.85      4.44 o 
  -1   7   3       72.20       76.26      3.19 o 
   0   7   3      176.12      182.20      5.45 o 
   1   7   3       72.12       75.86      3.67 o 
   2   7   3      141.24      147.08      5.67 o 
   3   7   3       80.61       77.80      4.95 o 
   4   7   3       45.52       43.64      4.04 o 
   5   7   3        3.79        3.30      1.87 o 
   6   7   3        8.13        6.96      2.19 o 
   7   7   3       29.22       31.82      3.80 o 
   8   7   3       11.31        9.72      2.66 o 
  -7   8   3       48.45       48.77      6.73 o 
  -6   8   3        8.80        6.34      2.92 o 
  -5   8   3        4.59        5.43      2.02 o 
  -4   8   3        3.21        5.23      1.87 o 
  -3   8   3       21.59       22.70      2.51 o 
  -2   8   3      275.59      264.20      7.21 o 
  -1   8   3      402.92      411.64      8.68 o 
   0   8   3       74.65       59.71      6.44 o 
   1   8   3      402.93      370.41     36.40 o 
   2   8   3      275.32      270.14     10.29 o 
   3   8   3       21.59       19.02      3.38 o 
   4   8   3        3.20        4.25      2.21 o 
   5   8   3        4.58        3.38      2.18 o 
   6   8   3        8.83        9.85      2.93 o 
   7   8   3       48.44       50.68      4.32 o 
  -6   9   3        0.64        2.06      2.00 o 
  -5   9   3       23.74       28.74      3.87 o 
  -4   9   3       67.58       58.63      4.65 o 
  -3   9   3       12.19       14.41      3.09 o 
  -2   9   3       11.61        9.22      2.57 o 
  -1   9   3       13.45       14.96      3.12 o 
   0   9   3      157.35      151.70      7.05 o 
   1   9   3       13.43       12.63      2.99 o 
   2   9   3       11.58        7.48      2.64 o 
   3   9   3       12.18       14.41      3.16 o 
   4   9   3       67.58       59.16      4.97 o 
   5   9   3       23.76       29.68      4.28 o 
   6   9   3        0.65        2.09      2.29 o 
  -5  10   3        6.79       11.73      3.77 o 
  -4  10   3       22.71       23.07      4.65 o 
  -3  10   3       17.97       22.57      4.77 o 
  -2  10   3       55.01       55.01      4.72 o 
  -1  10   3        5.39        5.11      2.42 o 
   0  10   3        4.62        5.23      2.51 o 
   1  10   3        5.37        5.01      2.41 o 
   2  10   3       54.97       59.68      5.07 o 
   3  10   3       18.02       23.28      4.09 o 
   4  10   3       22.73       23.00      4.07 o 
   5  10   3        6.80        9.04      2.86 o 
  -4  11   3       33.00       40.47      5.59 o 
  -3  11   3       55.99       56.95      7.07 o 
  -2  11   3       11.45       12.66      3.10 o 
  -1  11   3        4.80        6.14      2.64 o 
   0  11   3       22.05       25.62      4.16 o 
   1  11   3        4.79        6.37      2.89 o 
   2  11   3       11.46       13.82      3.54 o 
   3  11   3       56.00       57.60      5.32 o 
   4  11   3       32.98       42.74      5.00 o 
   0   0   4     1830.37     1899.63     21.43 o 
   1   0   4       31.86       31.38      1.52 o 
   2   0   4       71.92       63.49      1.93 o 
   3   0   4      120.73      112.60      3.26 o 
   4   0   4       34.26       45.41      2.99 o 
   5   0   4        1.93        2.89      1.33 o 
   6   0   4        5.77        4.90      1.72 o 
   7   0   4       60.03       55.53      4.61 o 
   8   0   4       37.53       42.30      4.03 o 
   9   0   4       10.73       12.49      3.12 o 
  10   0   4        0.15        1.91      2.37 o 
 -10   1   4        7.70        7.13      3.30 o 
  -9   1   4        5.55        8.60      2.86 o 
  -8   1   4       81.15       75.51      5.13 o 
  -7   1   4      157.48      146.75      6.54 o 
  -6   1   4        1.63        2.67      1.27 o 
  -5   1   4       97.59       99.98      3.36 o 
  -4   1   4      110.40      132.03      4.59 o 
  -3   1   4     1227.65     1274.19     19.32 o 
  -2   1   4      130.59      129.56      2.93 o 
  -1   1   4      503.13      493.62      7.20 o 
   0   1   4      270.32      251.07      4.07 o 
   1   1   4      503.32      490.59      7.01 o 
   2   1   4      130.52      132.11      3.28 o 
   3   1   4     1229.08     1237.09     20.04 o 
   4   1   4      110.84      127.10      4.83 o 
   5   1   4       97.67       98.03      4.84 o 
   6   1   4        1.64        1.99      1.67 o 
   7   1   4      157.40      149.92      6.60 o 
   8   1   4       81.16       80.86      4.55 o 
   9   1   4        5.57        5.36      2.46 o 
  10   1   4        7.71        8.76      3.45 o 
 -10   2   4       26.11       32.17      5.20 o 
  -9   2   4        1.54        0.45      1.91 o 
  -8   2   4        7.63        9.50      2.33 o 
  -7   2   4       54.74       58.06      3.82 o 
  -6   2   4       35.56       36.46      2.55 o 
  -5   2   4       39.66       40.12      2.06 o 
  -4   2   4      177.87      184.36      4.49 o 
  -3   2   4      666.32      684.54      9.41 o 
  -2   2   4      638.19      663.11      9.63 o 
  -1   2   4      242.23      238.91      4.57 o 
   0   2   4      217.43      215.65      4.31 o 
   1   2   4      241.97      251.18      5.22 o 
   2   2   4      637.35      640.65     12.07 o 
   3   2   4      666.04      689.54     11.71 o 
   4   2   4      177.97      178.67      6.68 o 
   5   2   4       39.64       34.16      3.51 o 
   6   2   4       35.47       37.36      3.50 o 
   7   2   4       54.74       54.27      4.24 o 
   8   2   4        7.60        8.16      2.61 o 
   9   2   4        1.55        1.98      1.76 o 
  10   2   4       26.08       32.88      5.71 o 
 -10   3   4        2.98        3.39      2.69 o 
  -9   3   4        7.03        7.09      2.30 o 
  -8   3   4        5.25        4.26      2.00 o 
  -7   3   4      162.88      175.54      6.31 o 
  -6   3   4       44.63       44.79      3.28 o 
  -5   3   4      413.30      444.94     10.95 o 
  -4   3   4      173.49      177.89      3.60 o 
  -3   3   4      694.90      749.59     12.70 o 
  -2   3   4       21.51       21.90      1.32 o 
  -1   3   4     1336.92     1433.14      9.18 o 
   0   3   4        5.67        4.99      1.14 o 
   1   3   4     1336.33     1425.29     24.23 o 
   2   3   4       21.46       20.22      1.84 o 
   3   3   4      694.39      717.10     10.74 o 
   4   3   4      173.38      163.25      4.94 o 
   5   3   4      412.97      418.49     10.14 o 
   6   3   4       44.73       44.81      3.82 o 
   7   3   4      162.92      172.48      9.45 o 
   8   3   4        5.23        3.90      2.28 o 
   9   3   4        7.02        7.87      2.68 o 
  10   3   4        2.98        5.61      2.94 o 
  -9   4   4       34.44       38.00      3.89 o 
  -8   4   4        2.19        3.24      1.94 o 
  -7   4   4      134.96      140.37      6.66 o 
  -6   4   4       40.88       40.80      4.37 o 
  -5   4   4      211.77      212.85      5.97 o 
  -4   4   4       31.91       34.25      1.99 o 
  -3   4   4       53.06       53.97      2.21 o 
  -2   4   4       70.20       76.17      2.48 o 
  -1   4   4      125.56      115.57      3.18 o 
   0   4   4       54.48       68.61      2.56 o 
   1   4   4      125.46      120.23      3.34 o 
   2   4   4       70.22       72.53      3.01 o 
   3   4   4       52.99       48.90      2.75 o 
   4   4   4       32.04       30.70      2.52 o 
   5   4   4      211.92      202.32      5.56 o 
   6   4   4       40.98       39.58      3.02 o 
   7   4   4      134.95      128.76      6.39 o 
   8   4   4        2.20        3.61      2.19 o 
   9   4   4       34.43       37.39      4.44 o 
  -9   5   4        5.96        5.50      2.93 o 
  -8   5   4       11.14       13.05      3.75 o 
  -7   5   4       27.42       23.76      5.29 o 
  -6   5   4      213.14      194.32     10.65 o 
  -5   5   4      463.49      469.72     10.70 o 
  -4   5   4      197.28      197.09      4.76 o 
  -3   5   4       58.15       52.96      2.57 o 
  -2   5   4       13.10       12.84      1.65 o 
  -1   5   4      147.23      155.81      3.96 o 
   0   5   4        0.07        0.40      0.88 o 
   1   5   4      147.14      159.13      3.95 o 
   2   5   4       13.04       10.95      1.56 o 
   3   5   4       58.25       53.81      2.74 o 
   4   5   4      197.14      193.20      6.00 o 
   5   5   4      463.45      470.53      8.41 o 
   6   5   4      213.22      204.23      6.41 o 
   7   5   4       27.35       27.09      3.06 o 
   8   5   4       11.10       13.47      2.81 o 
   9   5   4        5.97        6.85      2.40 o 
  -8   6   4       34.90       34.72      6.26 o 
  -7   6   4       38.85       32.77      5.55 o 
  -6   6   4       73.01       65.57      6.66 o 
  -5   6   4       14.72       14.53      2.55 o 
  -4   6   4      214.82      226.06      6.53 o 
  -3   6   4       33.95       31.85      2.35 o 
  -2   6   4       41.44       37.75      2.45 o 
  -1   6   4       85.43       95.81      3.43 o 
   0   6   4      791.42      857.22      9.35 o 
   1   6   4       85.25       93.29      3.18 o 
   2   6   4       41.43       33.39      2.74 o 
   3   6   4       34.04       32.91      2.88 o 
   4   6   4      214.73      212.52      6.48 o 
   5   6   4       14.68       17.82      2.66 o 
   6   6   4       73.03       66.00      4.25 o 
   7   6   4       38.97       37.57      3.70 o 
   8   6   4       34.90       37.55      3.98 o 
  -8   7   4       35.51       39.65      6.31 o 
  -7   7   4       15.29       16.92      4.98 o 
  -6   7   4        3.71        3.19      2.56 o 
  -5   7   4        7.87       12.89      2.46 o 
  -4   7   4       93.92       94.28      4.56 o 
  -3   7   4       40.42       38.07      2.69 o 
  -2   7   4      233.38      224.52      5.54 o 
  -1   7   4        8.68       10.17      1.81 o 
   0   7   4       30.21       29.92      2.70 o 
   1   7   4        8.76        6.96      1.92 o 
   2   7   4      233.44      226.00      6.44 o 
   3   7   4       40.45       40.31      3.18 o 
   4   7   4       94.03       88.26      5.46 o 
   5   7   4        7.86       11.05      2.80 o 
   6   7   4        3.70        2.20      2.13 o 
   7   7   4       15.38       12.34      3.23 o 
   8   7   4       35.55       40.21      4.10 o 
  -7   8   4        6.14       10.33      3.44 o 
  -6   8   4       44.17       49.50      5.18 o 
  -5   8   4       24.19       28.02      3.23 o 
  -4   8   4       49.04       49.54      3.64 o 
  -3   8   4       14.48       14.34      2.86 o 
  -2   8   4      107.54      100.88      4.68 o 
  -1   8   4       29.70       28.61      3.00 o 
   0   8   4      103.90       99.31      5.52 o 
   1   8   4       29.64       24.32      3.46 o 
   2   8   4      107.25      101.00      5.78 o 
   3   8   4       14.48       12.48      2.99 o 
   4   8   4       49.06       47.31      4.37 o 
   5   8   4       24.22       30.41      4.24 o 
   6   8   4       44.15       42.28      4.56 o 
   7   8   4        6.13        5.10      2.59 o 
  -6   9   4       31.04       34.88      5.92 o 
  -5   9   4        1.05        3.12      2.08 o 
  -4   9   4        3.30        4.65      2.32 o 
  -3   9   4       16.55       16.30      3.24 o 
  -2   9   4       14.56       16.48      3.20 o 
  -1   9   4       62.98       67.59      4.86 o 
   0   9   4       25.76       24.73      3.72 o 
   1   9   4       63.06       58.26      4.72 o 
   2   9   4       14.48       14.84      3.23 o 
   3   9   4       16.48       13.64      3.28 o 
   4   9   4        3.31        2.60      2.19 o 
   5   9   4        1.04        4.04      2.33 o 
   6   9   4       30.98       29.46      4.62 o 
  -5  10   4       17.82       18.62      4.40 o 
  -4  10   4        5.35        5.86      2.89 o 
  -3  10   4        2.17        4.34      2.86 o 
  -2  10   4       77.22       71.20      6.45 o 
  -1  10   4       44.08       52.05      4.60 o 
   0  10   4        0.88        0.48      2.12 o 
   1  10   4       44.15       45.24      4.53 o 
   2  10   4       77.22       76.28      5.73 o 
   3  10   4        2.17        3.30      2.34 o 
   4  10   4        5.38        1.91      2.04 o 
   5  10   4       17.87       17.67      3.84 o 
  -3  11   4       37.65       44.16      5.47 o 
  -2  11   4        5.08        8.10      3.35 o 
  -1  11   4        8.55       10.41      2.95 o 
   0  11   4       10.79       12.81      3.18 o 
   1  11   4        8.50        7.47      2.86 o 
   2  11   4        5.09        7.29      2.83 o 
   3  11   4       37.62       43.66      4.73 o 
   1   0   5      157.05      140.43      3.14 o 
   2   0   5     1436.18     1511.11     20.17 o 
   3   0   5        0.01        2.03      0.83 o 
   4   0   5     1713.23     1847.57     26.75 o 
   5   0   5       28.57       31.85      2.54 o 
   6   0   5       13.41       14.09      2.24 o 
   7   0   5       20.12       20.39      3.53 o 
   8   0   5       47.91       41.82      4.27 o 
   9   0   5       53.86       44.93      4.50 o 
  10   0   5        0.89        1.63      2.14 o 
 -10   1   5        2.54        4.51      2.39 o 
  -9   1   5       25.71       24.77      4.09 o 
  -8   1   5       40.26       38.81      4.14 o 
  -7   1   5       10.43       11.18      2.62 o 
  -6   1   5       59.02       58.15      4.20 o 
  -5   1   5       65.24       59.92      2.73 o 
  -4   1   5       30.61       37.23      1.90 o 
  -3   1   5      737.07      773.74     16.66 o 
  -2   1   5      559.02      587.36     11.55 o 
  -1   1   5       99.09       93.05      2.74 o 
   0   1   5      682.41      654.72      6.74 o 
   1   1   5       99.37       95.77      2.53 o 
   2   1   5      558.74      584.83      7.49 o 
   3   1   5      736.96      742.09     13.99 o 
   4   1   5       30.62       36.36      3.00 o 
   5   1   5       65.12       57.08      3.88 o 
   6   1   5       59.02       57.43      4.22 o 
   7   1   5       10.39        9.63      2.60 o 
   8   1   5       40.28       38.52      4.08 o 
   9   1   5       25.63       24.69      4.13 o 
  10   1   5        2.53        2.55      2.43 o 
  -9   2   5        1.72        3.49      2.59 o 
  -8   2   5       31.54       32.11      3.79 o 
  -7   2   5       47.18       44.92      3.90 o 
  -6   2   5       42.46       38.74      3.51 o 
  -5   2   5       14.85       14.70      2.30 o 
  -4   2   5      169.45      163.66      5.29 o 
  -3   2   5      552.75      533.73      9.87 o 
  -2   2   5      756.98      781.59      9.17 o 
  -1   2   5      326.75      335.07      5.26 o 
   0   2   5      118.71      118.20      3.06 o 
   1   2   5      326.90      345.38      5.40 o 
   2   2   5      756.66      775.13     13.49 o 
   3   2   5      552.82      527.32     11.67 o 
   4   2   5      169.51      156.56      5.68 o 
   5   2   5       14.84       15.97      2.75 o 
   6   2   5       42.52       46.68      3.97 o 
   7   2   5       47.04       45.57      3.65 o 
   8   2   5       31.58       29.71      4.05 o 
   9   2   5        1.71        2.37      2.22 o 
  -9   3   5        9.52       12.81      3.80 o 
  -8   3   5        2.49        3.54      2.22 o 
  -7   3   5       21.38       23.38      3.59 o 
  -6   3   5       16.74       15.09      2.96 o 
  -5   3   5      495.17      483.16      9.75 o 
  -4   3   5      289.45      303.62      7.27 o 
  -3   3   5      533.30      540.84      8.84 o 
  -2   3   5       43.16       45.41      2.30 o 
  -1   3   5      334.24      345.11      4.77 o 
   0   3   5      137.00      140.87      3.54 o 
   1   3   5      334.28      343.88      6.74 o 
   2   3   5       43.31       41.34      2.58 o 
   3   3   5      533.42      526.25     16.86 o 
   4   3   5      289.59      295.64     10.63 o 
   5   3   5      495.29      497.13     14.64 o 
   6   3   5       16.74       16.61      2.99 o 
   7   3   5       21.36       22.48      3.27 o 
   8   3   5        2.48        2.98      1.89 o 
   9   3   5        9.53       10.88      2.73 o 
  -9   4   5        2.30        2.89      2.37 o 
  -8   4   5        5.70        6.77      2.60 o 
  -7   4   5        9.94       10.96      2.79 o 
  -6   4   5      739.04      742.95     22.87 o 
  -5   4   5      131.10      137.92      5.02 o 
  -4   4   5      291.88      296.95      5.97 o 
  -3   4   5       57.62       56.42      2.77 o 
  -2   4   5       59.74       52.39      2.15 o 
  -1   4   5      284.03      280.01      4.74 o 
   0   4   5      295.09      320.28      5.54 o 
   1   4   5      283.96      285.15      5.84 o 
   2   4   5       59.85       51.90      2.84 o 
   3   4   5       57.66       54.01      3.13 o 
   4   4   5      291.31      288.96     11.60 o 
   5   4   5      131.17      129.62      5.65 o 
   6   4   5      738.56      731.16     20.08 o 
   7   4   5        9.92        9.61      2.67 o 
   8   4   5        5.67        7.98      2.34 o 
   9   4   5        2.30        1.67      1.75 o 
  -9   5   5        4.28       10.37      3.59 o 
  -8   5   5       29.13       33.60      4.90 o 
  -7   5   5       61.39       66.03      4.58 o 
  -6   5   5       19.82       19.39      3.35 o 
  -5   5   5      622.95      597.60     25.25 o 
  -4   5   5       91.81       93.29      3.87 o 
  -3   5   5        0.71        0.43      1.24 o 
  -2   5   5        5.00        3.25      1.25 o 
  -1   5   5      118.35      116.00      3.61 o 
   0   5   5       79.44       82.68      3.14 o 
   1   5   5      118.52      115.04      3.72 o 
   2   5   5        5.02        5.67      1.46 o 
   3   5   5        0.73        0.42      1.24 o 
   4   5   5       91.71       95.92      4.30 o 
   5   5   5      623.32      620.91     23.41 o 
   6   5   5       19.77       17.52      3.31 o 
   7   5   5       61.46       66.01      5.79 o 
   8   5   5       29.13       25.86      4.81 o 
   9   5   5        4.27        8.81      2.82 o 
  -8   6   5        5.88        9.22      2.82 o 
  -7   6   5       31.37       37.45      4.83 o 
  -6   6   5       11.27       14.54      3.53 o 
  -5   6   5       64.63       61.46      4.36 o 
  -4   6   5      183.52      186.55      5.98 o 
  -3   6   5      114.27      107.75      4.53 o 
  -2   6   5      128.43      123.47      4.00 o 
  -1   6   5       86.04       82.67      3.37 o 
   0   6   5        0.87        1.77      1.29 o 
   1   6   5       85.94       85.67      3.65 o 
   2   6   5      128.31      128.76      4.98 o 
   3   6   5      114.22      111.19      4.84 o 
   4   6   5      183.35      179.91      6.30 o 
   5   6   5       64.71       64.13      4.17 o 
   6   6   5       11.36       12.16      2.62 o 
   7   6   5       31.42       35.98      3.70 o 
   8   6   5        5.87        6.73      3.18 o 
  -8   7   5        1.11        3.87      2.59 o 
  -7   7   5        0.40        2.12      2.26 o 
  -6   7   5       26.80       29.16      4.59 o 
  -5   7   5        6.51        8.80      2.53 o 
  -4   7   5       17.56       19.10      2.80 o 
  -3   7   5      229.34      237.73      6.87 o 
  -2   7   5       43.84       43.75      2.85 o 
  -1   7   5       54.27       57.54      3.06 o 
   0   7   5       19.28       18.86      2.49 o 
   1   7   5       54.19       55.68      3.59 o 
   2   7   5       43.92       40.82      3.28 o 
   3   7   5      229.56      233.22      7.05 o 
   4   7   5       17.52       18.93      3.47 o 
   5   7   5        6.49        6.12      2.42 o 
   6   7   5       26.82       29.79      4.27 o 
   7   7   5        0.40        0.89      1.99 o 
   8   7   5        1.11        4.20      3.06 o 
  -7   8   5        7.54       12.14      3.49 o 
  -6   8   5       38.70       38.27      4.70 o 
  -5   8   5        2.08        3.01      2.10 o 
  -4   8   5       39.15       37.28      3.39 o 
  -3   8   5       54.08       58.97      4.52 o 
  -2   8   5      211.76      199.18      8.62 o 
  -1   8   5       92.47       92.48      4.52 o 
   0   8   5        6.10        5.52      1.93 o 
   1   8   5       92.59       86.39      5.32 o 
   2   8   5      211.61      199.58      9.14 o 
   3   8   5       54.06       53.04      4.55 o 
   4   8   5       39.06       36.97      4.26 o 
   5   8   5        2.09        4.25      2.50 o 
   6   8   5       38.72       44.57      4.92 o 
   7   8   5        7.57       12.18      3.22 o 
  -6   9   5        0.20        4.67      3.06 o 
  -5   9   5       13.85       17.22      3.96 o 
  -4   9   5        9.90        8.35      2.70 o 
  -3   9   5       78.21       85.82      5.58 o 
  -2   9   5       38.61       42.18      4.97 o 
  -1   9   5        6.69        9.87      2.74 o 
   0   9   5        0.20        0.60      1.80 o 
   1   9   5        6.69        4.60      2.41 o 
   2   9   5       38.52       36.63      4.30 o 
   3   9   5       78.34       78.72      5.67 o 
   4   9   5        9.92        6.01      2.65 o 
   5   9   5       13.83       14.06      3.31 o 
   6   9   5        0.20        1.67      2.27 o 
  -4  10   5        0.52        3.56      2.79 o 
  -3  10   5       11.29        9.91      3.41 o 
  -2  10   5        9.11       10.89      3.64 o 
  -1  10   5        6.31        6.83      3.20 o 
   0  10   5        0.79        1.12      2.03 o 
   1  10   5        6.31        5.38      2.53 o 
   2  10   5        9.07        6.23      2.53 o 
   3  10   5       11.25       11.32      3.07 o 
   4  10   5        0.51       -0.60      1.87 o 
  -2  11   5        6.29        8.82      3.46 o 
  -1  11   5       32.49       38.32      5.49 o 
   0  11   5        5.28        5.09      2.86 o 
   1  11   5       32.42       38.33      4.68 o 
   2  11   5        6.31        5.69      2.65 o 
   0   0   6       71.44       64.99      3.53 o 
   1   0   6      107.14      116.57      3.20 o 
   2   0   6       76.08       70.59      2.66 o 
   3   0   6        8.17       11.51      1.36 o 
   4   0   6       15.54       13.63      1.82 o 
   5   0   6       51.18       48.07      3.01 o 
   6   0   6      141.11      124.09      6.13 o 
   7   0   6        1.36        2.27      1.94 o 
   8   0   6       27.62       27.83      4.31 o 
   9   0   6        5.72        6.23      2.55 o 
  -9   1   6       19.89       24.20      3.86 o 
  -8   1   6       52.07       53.05      4.75 o 
  -7   1   6       66.60       60.43      4.74 o 
  -6   1   6       18.26       16.16      2.53 o 
  -5   1   6       85.24       85.47      4.00 o 
  -4   1   6       37.69       35.65      2.59 o 
  -3   1   6      219.28      229.32      4.60 o 
  -2   1   6      322.43      342.23      5.53 o 
  -1   1   6      278.09      286.99      5.04 o 
   0   1   6        0.49        1.77      0.92 o 
   1   1   6      277.44      282.13      5.03 o 
   2   1   6      322.29      338.95      6.29 o 
   3   1   6      219.11      229.15      6.15 o 
   4   1   6       37.63       35.36      3.25 o 
   5   1   6       85.28       82.52      4.75 o 
   6   1   6       18.23       14.74      2.94 o 
   7   1   6       66.64       63.36      4.72 o 
   8   1   6       52.13       53.98      4.80 o 
   9   1   6       19.92       23.36      4.05 o 
  -9   2   6       15.73       18.49      3.90 o 
  -8   2   6        7.01       10.63      3.39 o 
  -7   2   6        1.15        1.55      1.88 o 
  -6   2   6       42.54       44.86      3.42 o 
  -5   2   6      101.90       98.06      4.48 o 
  -4   2   6      237.83      242.90      7.20 o 
  -3   2   6        2.88        3.45      1.04 o 
  -2   2   6        0.55        0.16      0.89 o 
  -1   2   6      339.35      344.22      7.75 o 
   0   2   6      124.57      116.64      3.31 o 
   1   2   6      339.62      345.02      7.19 o 
   2   2   6        0.58        0.47      1.10 o 
   3   2   6        2.87        3.84      1.68 o 
   4   2   6      237.91      232.67      7.21 o 
   5   2   6      101.88      101.52      5.23 o 
   6   2   6       42.43       41.34      3.85 o 
   7   2   6        1.15        0.52      1.76 o 
   8   2   6        7.01       10.05      2.79 o 
   9   2   6       15.72       21.76      3.84 o 
  -9   3   6        0.64        3.97      2.27 o 
  -8   3   6       14.45       18.66      3.70 o 
  -7   3   6      106.82      108.12      5.38 o 
  -6   3   6       98.06       96.89      4.89 o 
  -5   3   6      396.37      377.64      8.67 o 
  -4   3   6      325.21      328.64      7.10 o 
  -3   3   6       64.26       65.57      2.66 o 
  -2   3   6        5.09        5.35      1.22 o 
  -1   3   6       85.07       88.11      3.20 o 
   0   3   6      202.39      214.65      4.61 o 
   1   3   6       85.16       91.27      2.90 o 
   2   3   6        5.10        5.41      1.76 o 
   3   3   6       64.15       63.01      3.85 o 
   4   3   6      325.14      319.93      8.49 o 
   5   3   6      396.64      398.92     11.12 o 
   6   3   6       98.11       93.05      5.46 o 
   7   3   6      106.86       98.19      5.86 o 
   8   3   6       14.44       17.22      3.49 o 
   9   3   6        0.64        1.69      1.78 o 
  -9   4   6        2.13        2.67      2.39 o 
  -8   4   6        5.04        5.81      2.13 o 
  -7   4   6        2.04        4.08      1.97 o 
  -6   4   6       79.62       72.70      4.45 o 
  -5   4   6       39.36       43.26      3.51 o 
  -4   4   6       38.49       40.07      2.44 o 
  -3   4   6       30.81       33.28      2.38 o 
  -2   4   6       26.33       26.48      2.21 o 
  -1   4   6       63.16       65.57      2.57 o 
   0   4   6       31.17       36.27      2.29 o 
   1   4   6       62.97       63.97      3.22 o 
   2   4   6       26.23       29.62      1.83 o 
   3   4   6       30.78       33.59      3.14 o 
   4   4   6       38.70       35.32      3.39 o 
   5   4   6       39.36       44.98      3.90 o 
   6   4   6       79.46       80.30      5.04 o 
   7   4   6        2.03        3.71      2.34 o 
   8   4   6        5.05        6.17      2.42 o 
   9   4   6        2.15        6.04      3.08 o 
  -8   5   6        8.17        9.53      2.64 o 
  -7   5   6       43.13       44.35      3.94 o 
  -6   5   6       13.49       15.09      2.78 o 
  -5   5   6       84.55       71.30      5.39 o 
  -4   5   6      202.55      192.39      5.42 o 
  -3   5   6       82.38       78.78      3.61 o 
  -2   5   6       61.22       60.17      3.39 o 
  -1   5   6       30.81       27.70      2.18 o 
   0   5   6        0.12        0.45      1.10 o 
   1   5   6       30.83       28.41      2.29 o 
   2   5   6       61.13       56.93      3.08 o 
   3   5   6       82.29       77.01      3.93 o 
   4   5   6      202.48      185.81      6.07 o 
   5   5   6       84.70       87.13      4.97 o 
   6   5   6       13.50       10.12      3.22 o 
   7   5   6       43.13       40.97      4.91 o 
   8   5   6        8.18       10.85      3.52 o 
  -8   6   6        1.44        4.56      2.35 o 
  -7   6   6       15.52       16.66      3.53 o 
  -6   6   6       71.12       78.67      6.18 o 
  -5   6   6      122.25      114.53      6.99 o 
  -4   6   6      100.15       94.83      4.49 o 
  -3   6   6       83.82       83.97      4.23 o 
  -2   6   6       58.29       61.79      3.61 o 
  -1   6   6       36.73       38.11      2.57 o 
   0   6   6       16.34       15.15      2.08 o 
   1   6   6       36.66       38.22      2.66 o 
   2   6   6       58.25       57.78      3.72 o 
   3   6   6       83.77       85.67      4.55 o 
   4   6   6      100.11       85.02      4.64 o 
   5   6   6      122.31      120.00      5.65 o 
   6   6   6       71.16       75.08      4.80 o 
   7   6   6       15.54       19.26      3.72 o 
   8   6   6        1.44        2.93      2.79 o 
  -7   7   6       14.58       16.79      4.00 o 
  -6   7   6       20.28       20.43      4.26 o 
  -5   7   6       16.47       17.57      3.81 o 
  -4   7   6       14.86       16.77      3.03 o 
  -3   7   6      339.77      330.79      8.26 o 
  -2   7   6       85.59       89.85      4.45 o 
  -1   7   6       39.69       38.60      2.75 o 
   0   7   6      119.05      106.18      4.78 o 
   1   7   6       39.85       44.85      3.44 o 
   2   7   6       85.60       88.21      4.60 o 
   3   7   6      339.91      325.26      9.80 o 
   4   7   6       14.83       17.16      2.95 o 
   5   7   6       16.43       20.17      3.83 o 
   6   7   6       20.29       19.44      3.74 o 
   7   7   6       14.60       16.36      4.33 o 
  -6   8   6        3.40        4.49      2.72 o 
  -5   8   6        4.79        5.26      2.57 o 
  -4   8   6       34.06       34.97      3.34 o 
  -3   8   6       46.94       42.06      4.01 o 
  -2   8   6       14.24       14.23      2.98 o 
  -1   8   6       13.63       10.81      2.71 o 
   0   8   6        5.54        2.94      1.74 o 
   1   8   6       13.58       13.14      2.54 o 
   2   8   6       14.34       10.26      2.82 o 
   3   8   6       46.90       39.95      4.22 o 
   4   8   6       34.08       33.31      4.14 o 
   5   8   6        4.80        3.49      2.30 o 
   6   8   6        3.42        1.68      2.26 o 
  -5   9   6       26.62       27.08      5.83 o 
  -4   9   6        1.17        3.72      2.11 o 
  -3   9   6       10.18       13.40      3.11 o 
  -2   9   6        7.88       10.85      2.85 o 
  -1   9   6        4.64        5.61      3.15 o 
   0   9   6       19.77       22.63      3.74 o 
   1   9   6        4.62        6.20      2.56 o 
   2   9   6        7.89       10.72      2.99 o 
   3   9   6       10.19       12.16      3.15 o 
   4   9   6        1.18        1.83      2.34 o 
   5   9   6       26.60       26.79      4.42 o 
  -4  10   6        3.27        3.15      2.68 o 
  -3  10   6        4.10        5.69      2.96 o 
  -2  10   6        7.05        6.31      3.03 o 
  -1  10   6       28.77       32.07      5.15 o 
   0  10   6       20.85       20.56      4.49 o 
   1  10   6       28.78       31.03      4.30 o 
   2  10   6        7.03        5.75      2.61 o 
   3  10   6        4.10        5.28      2.69 o 
   4  10   6        3.27        4.34      2.46 o 
  -1  11   6        1.45        0.40      2.43 o 
   0  11   6        0.04        1.07      2.90 o 
   1  11   6        1.45        0.37      2.52 o 
   1   0   7      443.23      409.57      6.29 o 
   2   0   7        3.22        3.21      1.13 o 
   3   0   7        7.18        9.61      1.41 o 
   4   0   7       18.99       24.08      3.01 o 
   5   0   7        0.27        1.11      1.74 o 
   6   0   7        4.85        3.65      2.04 o 
   7   0   7      128.91      116.39      6.44 o 
   8   0   7       84.60       77.86      5.75 o 
   9   0   7       18.30       17.94      3.73 o 
  -9   1   7        5.71        4.68      2.40 o 
  -8   1   7       26.24       25.78      4.21 o 
  -7   1   7       10.10        8.07      2.62 o 
  -6   1   7       26.48       20.38      3.24 o 
  -5   1   7       24.94       27.03      3.55 o 
  -4   1   7       81.00       79.60      3.75 o 
  -3   1   7       45.21       46.19      2.41 o 
  -2   1   7      178.00      176.32      4.37 o 
  -1   1   7       71.66       65.12      2.78 o 
   0   1   7      168.55      173.11      4.25 o 
   1   1   7       71.87       66.11      2.71 o 
   2   1   7      177.75      180.27      5.20 o 
   3   1   7       45.42       48.79      2.91 o 
   4   1   7       81.13       76.26      4.58 o 
   5   1   7       25.01       27.81      3.39 o 
   6   1   7       26.49       19.62      3.36 o 
   7   1   7       10.09        8.72      2.82 o 
   8   1   7       26.28       22.10      3.90 o 
   9   1   7        5.69        8.88      2.82 o 
  -9   2   7        0.11        2.00      2.01 o 
  -8   2   7        8.94        7.04      2.81 o 
  -7   2   7       65.60       66.60      5.08 o 
  -6   2   7       42.73       42.75      4.07 o 
  -5   2   7       31.11       35.47      3.07 o 
  -4   2   7        6.65        7.34      1.89 o 
  -3   2   7        4.98        6.97      1.35 o 
  -2   2   7      775.54      834.26     17.81 o 
  -1   2   7      225.04      239.07      5.17 o 
   0   2   7      438.30      479.81      7.03 o 
   1   2   7      225.33      241.59      5.54 o 
   2   2   7      775.49      826.39     12.94 o 
   3   2   7        5.00        5.22      2.03 o 
   4   2   7        6.67        6.12      2.24 o 
   5   2   7       31.07       32.77      3.74 o 
   6   2   7       42.68       44.44      4.14 o 
   7   2   7       65.69       62.45      4.97 o 
   8   2   7        8.94        9.70      2.82 o 
   9   2   7        0.11        1.56      2.00 o 
  -9   3   7        0.93        1.81      2.10 o 
  -8   3   7        2.00        2.34      1.97 o 
  -7   3   7       14.51       11.87      3.02 o 
  -6   3   7       34.36       36.52      3.38 o 
  -5   3   7      300.26      284.80      9.78 o 
  -4   3   7      339.13      349.78      8.20 o 
  -3   3   7      240.60      235.22      5.01 o 
  -2   3   7       63.77       62.58      2.99 o 
  -1   3   7      161.90      164.99      4.52 o 
   0   3   7       59.80       65.05      2.90 o 
   1   3   7      161.87      168.25      4.10 o 
   2   3   7       63.58       61.89      3.97 o 
   3   3   7      241.02      234.63      7.39 o 
   4   3   7      338.76      353.15     15.21 o 
   5   3   7      300.32      289.97      9.04 o 
   6   3   7       34.35       35.29      4.00 o 
   7   3   7       14.52       15.15      3.18 o 
   8   3   7        2.00        1.90      2.14 o 
   9   3   7        0.92        0.76      2.11 o 
  -8   4   7       18.32       17.67      3.72 o 
  -7   4   7       34.60       33.16      3.62 o 
  -6   4   7      155.28      141.01      6.11 o 
  -5   4   7      314.54      302.24      8.37 o 
  -4   4   7       58.15       55.47      3.30 o 
  -3   4   7       69.63       69.38      3.06 o 
  -2   4   7       36.04       37.11      2.38 o 
  -1   4   7        6.89        7.10      1.48 o 
   0   4   7       12.15       10.74      1.74 o 
   1   4   7        6.89        7.05      1.70 o 
   2   4   7       35.92       36.74      3.41 o 
   3   4   7       69.58       71.44      4.44 o 
   4   4   7       58.12       57.85      4.42 o 
   5   4   7      314.50      305.59      9.30 o 
   6   4   7      155.28      143.80      6.83 o 
   7   4   7       34.51       33.56      4.05 o 
   8   4   7       18.37       17.06      3.43 o 
  -8   5   7       18.26       21.72      4.22 o 
  -7   5   7       45.45       39.52      3.79 o 
  -6   5   7       67.52       60.57      4.37 o 
  -5   5   7      105.10      103.83      5.24 o 
  -4   5   7      337.95      342.22      7.69 o 
  -3   5   7       74.02       75.72      3.69 o 
  -2   5   7       20.63       20.87      2.44 o 
  -1   5   7       32.03       32.01      2.80 o 
   0   5   7        1.32        0.74      1.23 o 
   1   5   7       32.06       32.86      2.59 o 
   2   5   7       20.66       22.03      2.75 o 
   3   5   7       74.08       75.98      4.62 o 
   4   5   7      338.16      346.75     11.49 o 
   5   5   7      105.23      107.47      5.72 o 
   6   5   7       67.44       57.99      5.66 o 
   7   5   7       45.47       44.64      5.28 o 
   8   5   7       18.26       26.56      5.12 o 
  -7   6   7        1.54        3.64      2.09 o 
  -6   6   7        7.34        6.37      2.55 o 
  -5   6   7      112.32      107.29      7.00 o 
  -4   6   7      399.46      412.88     10.55 o 
  -3   6   7      195.00      185.05      6.54 o 
  -2   6   7      100.32       97.23      4.58 o 
  -1   6   7       11.03       14.07      2.47 o 
   0   6   7        4.46        3.66      1.51 o 
   1   6   7       11.06       11.95      2.12 o 
   2   6   7      100.21       95.24      4.79 o 
   3   6   7      194.94      195.84      6.82 o 
   4   6   7      399.27      388.19      9.76 o 
   5   6   7      112.53      112.55      6.38 o 
   6   6   7        7.29        8.79      2.77 o 
   7   6   7        1.54        2.69      2.43 o 
  -7   7   7        7.65       12.50      3.25 o 
  -6   7   7        1.85        2.37      2.35 o 
  -5   7   7        4.16        6.09      2.68 o 
  -4   7   7        3.56        3.63      2.10 o 
  -3   7   7       80.89       77.30      4.35 o 
  -2   7   7       23.74       24.45      3.05 o 
  -1   7   7      123.63      116.39      8.82 o 
   0   7   7        8.25       11.05      2.29 o 
   1   7   7      123.81      116.90      5.26 o 
   2   7   7       23.75       25.99      3.19 o 
   3   7   7       80.94       73.87      4.57 o 
   4   7   7        3.54        3.22      2.02 o 
   5   7   7        4.14        3.81      2.37 o 
   6   7   7        1.84        1.26      2.42 o 
   7   7   7        7.64        8.69      3.42 o 
  -6   8   7        0.10        1.84      2.33 o 
  -5   8   7       18.21       22.33      4.41 o 
  -4   8   7        5.67        6.70      2.99 o 
  -3   8   7       79.97       79.41      5.32 o 
  -2   8   7       19.41       17.41      3.30 o 
  -1   8   7        3.82        4.73      2.14 o 
   0   8   7        0.02       -0.06      1.74 o 
   1   8   7        3.83        5.03      1.95 o 
   2   8   7       19.43       16.05      3.33 o 
   3   8   7       79.86       79.33      5.70 o 
   4   8   7        5.69        5.21      2.48 o 
   5   8   7       18.18       19.53      3.93 o 
   6   8   7        0.10       -0.29      2.06 o 
  -5   9   7       12.22       18.02      5.06 o 
  -4   9   7        2.17        2.78      2.68 o 
  -3   9   7        6.67        7.76      2.65 o 
  -2   9   7       14.18       13.61      3.20 o 
  -1   9   7        8.11       11.59      3.60 o 
   0   9   7        0.86        0.70      2.30 o 
   1   9   7        8.10        9.77      3.51 o 
   2   9   7       14.23       14.49      3.29 o 
   3   9   7        6.71        8.73      2.86 o 
   4   9   7        2.16        4.60      2.40 o 
   5   9   7       12.19       16.28      3.83 o 
  -3  10   7        2.87        3.94      3.25 o 
  -2  10   7        0.96        2.71      2.64 o 
  -1  10   7       12.81       16.80      4.33 o 
   0  10   7        4.16        7.56      3.35 o 
   1  10   7       12.83       18.32      4.47 o 
   2  10   7        0.98        2.35      2.22 o 
   3  10   7        2.86        5.96      2.57 o 
   0   0   8      263.86      269.02      7.90 o 
   1   0   8      320.52      326.58      6.10 o 
   2   0   8        1.37        2.97      1.28 o 
   3   0   8        6.31        8.35      1.92 o 
   4   0   8        7.83        7.37      2.49 o 
   5   0   8       90.72       78.54      5.17 o 
   6   0   8       35.18       31.24      3.73 o 
   7   0   8        0.33       -1.54      1.69 o 
   8   0   8        8.11        9.32      3.04 o 
   9   0   8        1.67        1.74      2.14 o 
  -8   1   8        0.96        1.84      1.96 o 
  -7   1   8       41.32       37.28      4.27 o 
  -6   1   8       30.34       28.63      4.03 o 
  -5   1   8        3.11        1.49      1.94 o 
  -4   1   8      152.86      154.75      6.65 o 
  -3   1   8       90.06       86.36      3.39 o 
  -2   1   8       75.65       75.49      3.23 o 
  -1   1   8      137.21      135.80      4.18 o 
   0   1   8       84.13       93.28      3.49 o 
   1   1   8      137.23      134.47      3.96 o 
   2   1   8       75.72       77.28      3.82 o 
   3   1   8       90.03       88.99      3.96 o 
   4   1   8      152.95      154.34      6.68 o 
   5   1   8        3.09        4.62      2.22 o 
   6   1   8       30.32       29.13      3.68 o 
   7   1   8       41.44       39.84      4.38 o 
   8   1   8        0.96        2.45      2.14 o 
  -8   2   8        6.24        5.78      2.52 o 
  -7   2   8        8.39       10.52      3.05 o 
  -6   2   8       25.32       21.88      3.68 o 
  -5   2   8        9.67        6.89      2.49 o 
  -4   2   8      104.19       96.32      6.22 o 
  -3   2   8       73.77       71.36      3.30 o 
  -2   2   8       47.15       47.78      2.81 o 
  -1   2   8       46.50       45.84      2.65 o 
   0   2   8      135.19      140.25      4.25 o 
   1   2   8       46.39       46.96      2.56 o 
   2   2   8       47.06       45.47      3.17 o 
   3   2   8       73.79       69.60      4.52 o 
   4   2   8      104.05       92.43      5.29 o 
   5   2   8        9.69        6.65      2.54 o 
   6   2   8       25.37       28.85      4.00 o 
   7   2   8        8.37        9.82      2.84 o 
   8   2   8        6.22        7.77      2.63 o 
  -8   3   8        0.43        1.55      1.81 o 
  -7   3   8       46.66       41.51      4.37 o 
  -6   3   8       73.92       63.60      5.08 o 
  -5   3   8       27.85       30.63      3.19 o 
  -4   3   8      142.48      124.13      7.92 o 
  -3   3   8       54.99       56.00      2.81 o 
  -2   3   8       20.80       21.74      2.33 o 
  -1   3   8        2.84        4.34      1.49 o 
   0   3   8      172.95      166.89      4.68 o 
   1   3   8        2.86        2.77      1.64 o 
   2   3   8       20.79       19.30      3.12 o 
   3   3   8       54.98       47.07      4.05 o 
   4   3   8      142.56      134.85      6.34 o 
   5   3   8       27.88       32.15      3.98 o 
   6   3   8       73.96       58.16      4.82 o 
   7   3   8       46.55       50.53      4.72 o 
   8   3   8        0.43        1.28      1.93 o 
  -8   4   8        6.47        7.98      2.81 o 
  -7   4   8       40.76       37.47      4.33 o 
  -6   4   8       64.91       62.31      5.07 o 
  -5   4   8       28.55       26.84      3.35 o 
  -4   4   8      164.75      164.16      7.24 o 
  -3   4   8      149.85      136.58      4.33 o 
  -2   4   8       13.10       13.61      1.96 o 
  -1   4   8       12.75       14.08      1.97 o 
   0   4   8       22.51       23.83      2.34 o 
   1   4   8       12.72       13.50      2.78 o 
   2   4   8       13.08       12.46      2.72 o 
   3   4   8      150.05      134.17      6.20 o 
   4   4   8      164.68      156.35      6.82 o 
   5   4   8       28.56       28.63      3.77 o 
   6   4   8       64.98       60.25      4.85 o 
   7   4   8       40.81       36.18      4.23 o 
   8   4   8        6.48        5.44      3.41 o 
  -7   5   8       52.04       53.87      5.06 o 
  -6   5   8       54.59       59.80      4.44 o 
  -5   5   8        7.62        9.84      2.41 o 
  -4   5   8        3.50        4.17      1.91 o 
  -3   5   8       29.95       29.98      2.49 o 
  -2   5   8      122.32      124.56      4.29 o 
  -1   5   8        9.65       11.08      2.01 o 
   0   5   8       13.46       12.34      2.49 o 
   1   5   8        9.62       10.66      2.60 o 
   2   5   8      122.27      120.86      5.81 o 
   3   5   8       29.93       33.41      3.78 o 
   4   5   8        3.48        3.09      2.08 o 
   5   5   8        7.58       11.22      3.55 o 
   6   5   8       54.54       52.66      5.60 o 
   7   5   8       52.04       52.74      5.63 o 
  -7   6   8       15.90       18.99      3.66 o 
  -6   6   8       29.73       35.81      3.83 o 
  -5   6   8       24.74       30.77      3.80 o 
  -4   6   8       43.68       40.50      3.95 o 
  -3   6   8       46.57       46.01      3.20 o 
  -2   6   8       51.75       50.19      3.55 o 
  -1   6   8        9.94       12.15      2.39 o 
   0   6   8        0.04        0.21      1.50 o 
   1   6   8        9.94        9.33      2.28 o 
   2   6   8       51.68       51.58      4.41 o 
   3   6   8       46.49       47.58      4.42 o 
   4   6   8       43.75       39.83      4.79 o 
   5   6   8       24.75       32.17      4.85 o 
   6   6   8       29.81       28.82      4.81 o 
   7   6   8       15.88       20.45      4.63 o 
  -6   7   8        2.81        3.43      2.20 o 
  -5   7   8        8.26        9.67      2.77 o 
  -4   7   8       26.45       21.24      4.17 o 
  -3   7   8       31.81       31.65      3.18 o 
  -2   7   8      123.41      124.55      5.50 o 
  -1   7   8        0.17       -0.15      1.76 o 
   0   7   8       72.47       69.38      4.96 o 
   1   7   8        0.17        1.33      1.56 o 
   2   7   8      123.53      127.59      5.82 o 
   3   7   8       31.85       28.03      3.35 o 
   4   7   8       26.50       22.45      3.74 o 
   5   7   8        8.24       10.51      2.92 o 
   6   7   8        2.82        3.58      2.85 o 
  -5   8   8       10.68       12.56      3.60 o 
  -4   8   8        0.89        0.18      2.81 o 
  -3   8   8       31.08       31.32      4.02 o 
  -2   8   8       16.36       17.76      3.39 o 
  -1   8   8       52.55       46.53      4.43 o 
   0   8   8        0.05        1.19      1.96 o 
   1   8   8       52.60       43.73      4.32 o 
   2   8   8       16.39       20.60      3.11 o 
   3   8   8       31.02       30.36      4.27 o 
   4   8   8        0.88        0.81      2.10 o 
   5   8   8       10.69       10.12      3.71 o 
  -4   9   8       11.83       12.94      4.47 o 
  -3   9   8        0.05        2.90      2.35 o 
  -2   9   8        7.83       11.56      2.98 o 
  -1   9   8       49.16       56.08      5.85 o 
   0   9   8       13.00       14.16      4.10 o 
   1   9   8       49.13       44.16      5.37 o 
   2   9   8        7.81       12.38      3.77 o 
   3   9   8        0.05        0.99      2.15 o 
   4   9   8       11.81       13.80      3.57 o 
  -1  10   8        0.57       -2.34      2.73 o 
   0  10   8       22.95       28.74      5.41 o 
   1  10   8        0.57        2.19      2.68 o 
   1   0   9        1.45        1.03      1.31 o 
   2   0   9       17.93       22.39      2.81 o 
   3   0   9      104.76      114.49      6.27 o 
   4   0   9       38.56       36.43      3.73 o 
   5   0   9       13.69       14.55      3.10 o 
   6   0   9       54.12       53.68      4.84 o 
   7   0   9        0.69        0.13      1.96 o 
   8   0   9        4.97        3.43      2.17 o 
  -8   1   9        0.09        2.13      2.03 o 
  -7   1   9       16.41       15.11      3.44 o 
  -6   1   9        6.41        5.33      2.49 o 
  -5   1   9       31.92       29.75      3.98 o 
  -4   1   9        6.18        6.96      2.37 o 
  -3   1   9       62.64       57.76      4.95 o 
  -2   1   9        7.70        9.01      1.87 o 
  -1   1   9       47.21       44.94      2.81 o 
   0   1   9      180.83      169.25      4.84 o 
   1   1   9       47.04       44.52      2.75 o 
   2   1   9        7.69        9.54      2.20 o 
   3   1   9       62.78       56.21      4.37 o 
   4   1   9        6.20        5.73      2.29 o 
   5   1   9       31.85       28.56      3.79 o 
   6   1   9        6.45        7.42      2.72 o 
   7   1   9       16.38       14.49      3.39 o 
   8   1   9        0.09        1.18      2.06 o 
  -8   2   9        1.58        1.33      1.99 o 
  -7   2   9        2.91        3.73      2.24 o 
  -6   2   9       31.93       33.28      4.24 o 
  -5   2   9       28.80       25.31      3.89 o 
  -4   2   9       32.88       38.17      4.00 o 
  -3   2   9      169.76      157.76      8.92 o 
  -2   2   9      127.97      121.81      4.37 o 
  -1   2   9      137.47      142.59      4.64 o 
   0   2   9        4.17        4.11      1.61 o 
   1   2   9      137.53      138.17      5.28 o 
   2   2   9      127.81      124.55      5.07 o 
   3   2   9      169.71      157.59      7.19 o 
   4   2   9       32.84       34.79      3.77 o 
   5   2   9       28.82       27.89      3.67 o 
   6   2   9       31.99       34.37      3.98 o 
   7   2   9        2.89        2.25      2.09 o 
   8   2   9        1.59        2.96      2.17 o 
  -8   3   9        1.89        1.39      2.11 o 
  -7   3   9        3.86        5.47      2.34 o 
  -6   3   9       13.88       11.71      3.03 o 
  -5   3   9        1.06        1.50      1.85 o 
  -4   3   9      104.24       94.92      5.10 o 
  -3   3   9      181.46      181.24      7.52 o 
  -2   3   9      229.16      233.19      6.11 o 
  -1   3   9      165.98      172.00      5.19 o 
   0   3   9        5.49        5.91      1.67 o 
   1   3   9      166.07      171.57      5.95 o 
   2   3   9      229.39      242.38      7.00 o 
   3   3   9      181.68      183.77      7.37 o 
   4   3   9      104.12       92.61      6.53 o 
   5   3   9        1.05       -0.10      1.79 o 
   6   3   9       13.93       16.05      3.47 o 
   7   3   9        3.85        4.77      2.35 o 
   8   3   9        1.90        3.70      2.35 o 
  -7   4   9       28.80       24.61      4.29 o 
  -6   4   9       20.25       19.10      3.77 o 
  -5   4   9       58.03       55.66      5.34 o 
  -4   4   9       18.54       15.13      2.67 o 
  -3   4   9       14.10       13.86      2.28 o 
  -2   4   9        2.98        2.91      1.44 o 
  -1   4   9       16.43       17.55      2.45 o 
   0   4   9       52.80       54.87      3.75 o 
   1   4   9       16.42       17.15      3.14 o 
   2   4   9        2.97        1.33      1.94 o 
   3   4   9       14.07       11.96      2.95 o 
   4   4   9       18.54       15.22      3.19 o 
   5   4   9       58.14       50.82      4.90 o 
   6   4   9       20.21       20.56      3.78 o 
   7   4   9       28.88       30.10      4.30 o 
  -7   5   9       59.52       70.50      5.78 o 
  -6   5   9       41.45       36.48      4.36 o 
  -5   5   9        1.97        4.65      2.10 o 
  -4   5   9        2.06        1.53      1.73 o 
  -3   5   9        8.33        9.19      2.02 o 
  -2   5   9        6.41        8.32      1.80 o 
  -1   5   9       13.63       15.74      2.16 o 
   0   5   9       10.13        9.28      2.31 o 
   1   5   9       13.66       12.78      2.86 o 
   2   5   9        6.45        5.83      2.33 o 
   3   5   9        8.29        9.62      2.68 o 
   4   5   9        2.09        0.54      1.81 o 
   5   5   9        1.98        0.66      2.46 o 
   6   5   9       41.34       35.40      5.05 o 
   7   5   9       59.49       74.24      6.90 o 
  -6   6   9        1.19        1.50      2.00 o 
  -5   6   9        9.17       10.07      2.59 o 
  -4   6   9       28.65       27.66      3.51 o 
  -3   6   9       31.14       32.10      3.29 o 
  -2   6   9      180.39      194.51      6.08 o 
  -1   6   9       29.92       29.06      3.09 o 
   0   6   9       30.94       29.61      3.20 o 
   1   6   9       29.82       33.39      3.34 o 
   2   6   9      180.39      177.00      7.78 o 
   3   6   9       31.11       34.83      5.07 o 
   4   6   9       28.66       25.63      4.69 o 
   5   6   9        9.14        6.97      3.32 o 
   6   6   9        1.20        1.41      2.52 o 
  -5   7   9       13.77       17.57      3.51 o 
  -4   7   9        4.72        6.46      2.39 o 
  -3   7   9       32.25       33.39      3.41 o 
  -2   7   9      133.80      142.49      5.46 o 
  -1   7   9       74.00       76.71      5.33 o 
   0   7   9       81.55       74.69      5.29 o 
   1   7   9       74.04       75.38      5.43 o 
   2   7   9      133.83      139.85      7.23 o 
   3   7   9       32.33       37.76      4.26 o 
   4   7   9        4.71        4.87      2.63 o 
   5   7   9       13.75       20.93      3.89 o 
  -4   8   9        8.46        8.17      3.04 o 
  -3   8   9       10.48       11.02      3.46 o 
  -2   8   9       10.09       11.48      3.00 o 
  -1   8   9       31.35       34.34      4.18 o 
   0   8   9       55.06       54.59      4.92 o 
   1   8   9       31.33       36.44      4.35 o 
   2   8   9       10.06       10.23      2.94 o 
   3   8   9       10.49        9.15      3.53 o 
   4   8   9        8.45        8.82      3.55 o 
  -2   9   9       11.64       15.66      3.38 o 
  -1   9   9        1.02        2.16      2.18 o 
   0   9   9        0.00        1.22      2.49 o 
   1   9   9        1.02        0.91      2.46 o 
   2   9   9       11.62       18.69      4.51 o 
   0   0  10       79.27       67.71      9.36 o 
   1   0  10       28.04       23.94      2.95 o 
   2   0  10       50.83       52.09      3.61 o 
   3   0  10        3.90        3.39      2.15 o 
   4   0  10        0.13       -0.83      1.67 o 
   5   0  10      118.60      108.21      6.47 o 
   6   0  10       36.59       40.84      4.42 o 
   7   0  10        5.20        4.38      2.43 o 
  -7   1  10        0.82        0.49      2.00 o 
  -6   1  10       18.35       15.57      3.41 o 
  -5   1  10       36.32       30.54      4.18 o 
  -4   1  10       19.72       18.01      3.45 o 
  -3   1  10       29.98       30.83      3.83 o 
  -2   1  10       30.08       31.53      3.15 o 
  -1   1  10      168.72      179.74      5.74 o 
   0   1  10       43.90       42.39      2.91 o 
   1   1  10      168.94      178.27      6.15 o 
   2   1  10       30.07       30.31      3.14 o 
   3   1  10       29.96       30.11      3.64 o 
   4   1  10       19.71       22.04      3.69 o 
   5   1  10       36.23       33.40      4.09 o 
   6   1  10       18.39       17.21      3.51 o 
   7   1  10        0.83        1.54      2.07 o 
  -7   2  10        2.02        2.47      2.13 o 
  -6   2  10        0.77       -0.97      1.58 o 
  -5   2  10       13.24       10.90      2.97 o 
  -4   2  10       14.73       12.48      3.01 o 
  -3   2  10      150.85      153.57      6.93 o 
  -2   2  10      124.91      120.22      4.58 o 
  -1   2  10       31.55       31.58      2.93 o 
   0   2  10       47.52       42.57      3.49 o 
   1   2  10       31.56       31.92      3.18 o 
   2   2  10      124.96      115.51      5.15 o 
   3   2  10      150.82      149.81      7.08 o 
   4   2  10       14.73       13.56      3.02 o 
   5   2  10       13.27       12.41      3.10 o 
   6   2  10        0.77       -1.00      1.79 o 
   7   2  10        2.01        5.31      2.55 o 
  -7   3  10        4.72        6.04      2.58 o 
  -6   3  10       10.82       10.09      3.05 o 
  -5   3  10        4.61        2.33      1.98 o 
  -4   3  10       22.88       23.29      3.70 o 
  -3   3  10       48.77       45.34      3.58 o 
  -2   3  10       16.57       17.50      2.49 o 
  -1   3  10       54.47       53.10      3.34 o 
   0   3  10       46.53       54.80      3.83 o 
   1   3  10       54.48       50.52      4.03 o 
   2   3  10       16.56       16.99      2.84 o 
   3   3  10       48.81       48.40      4.37 o 
   4   3  10       22.95       21.80      3.78 o 
   5   3  10        4.64        3.44      2.17 o 
   6   3  10       10.78       10.40      2.96 o 
   7   3  10        4.70        4.55      2.52 o 
  -6   4  10       32.60       32.51      4.53 o 
  -5   4  10        1.27        2.66      2.13 o 
  -4   4  10       33.10       28.97      4.08 o 
  -3   4  10       49.50       44.69      3.69 o 
  -2   4  10       55.16       53.97      3.11 o 
  -1   4  10        0.63        0.67      1.51 o 
   0   4  10       23.46       29.12      3.26 o 
   1   4  10        0.62       -0.29      1.56 o 
   2   4  10       55.29       54.81      4.44 o 
   3   4  10       49.50       50.97      4.49 o 
   4   4  10       33.04       31.83      4.21 o 
   5   4  10        1.27        2.54      2.37 o 
   6   4  10       32.67       34.67      4.51 o 
  -6   5  10       32.97       39.24      4.53 o 
  -5   5  10        9.02       10.79      3.00 o 
  -4   5  10        1.48        1.29      1.78 o 
  -3   5  10        8.04        9.62      2.40 o 
  -2   5  10        6.45        5.72      1.75 o 
  -1   5  10       47.50       40.90      3.21 o 
   0   5  10        2.87        2.52      1.79 o 
   1   5  10       47.51       54.63      4.44 o 
   2   5  10        6.46        7.63      2.60 o 
   3   5  10        8.01        5.94      2.65 o 
   4   5  10        1.47        1.30      2.02 o 
   5   5  10        9.00       12.42      3.90 o 
   6   5  10       32.97       39.85      5.50 o 
  -5   6  10       20.80       21.97      3.97 o 
  -4   6  10        1.88        2.83      1.94 o 
  -3   6  10       15.79       17.23      3.27 o 
  -2   6  10        1.99        2.15      1.87 o 
  -1   6  10       18.59       16.31      2.86 o 
   0   6  10        0.19        0.05      1.63 o 
   1   6  10       18.60       16.75      2.96 o 
   2   6  10        1.98        3.74      2.38 o 
   3   6  10       15.79       21.27      4.60 o 
   4   6  10        1.88        6.11      3.10 o 
   5   6  10       20.83       20.21      4.50 o 
  -4   7  10        2.19        4.31      2.28 o 
  -3   7  10        8.09       10.36      3.13 o 
  -2   7  10        1.41        2.90      2.28 o 
  -1   7  10       64.13       63.51      5.16 o 
   0   7  10       28.90       38.47      4.30 o 
   1   7  10       64.08       64.18      5.26 o 
   2   7  10        1.41        1.99      2.12 o 
   3   7  10        8.07        8.73      2.84 o 
   4   7  10        2.19        4.05      2.41 o 
  -3   8  10        0.58        4.46      3.32 o 
  -2   8  10       34.95       36.06      4.48 o 
  -1   8  10        6.87       12.07      3.16 o 
   0   8  10      173.50      181.80      8.51 o 
   1   8  10        6.88        9.83      3.07 o 
   2   8  10       34.95       42.69      4.57 o 
   3   8  10        0.57        0.90      2.46 o 
   1   0  11        0.14        0.35      1.58 o 
   2   0  11        8.97       10.80      2.46 o 
   3   0  11        4.23        5.88      2.35 o 
   4   0  11       15.30       14.46      3.20 o 
   5   0  11        7.12        8.49      2.93 o 
   6   0  11       10.47       13.62      3.42 o 
   7   0  11        0.00        0.24      2.16 o 
  -6   1  11        1.30        0.48      1.64 o 
  -5   1  11        9.99        9.91      2.94 o 
  -4   1  11       14.24       14.85      3.34 o 
  -3   1  11        2.61        3.14      2.15 o 
  -2   1  11       19.41       21.68      2.99 o 
  -1   1  11      246.18      249.50      8.18 o 
   0   1  11       86.29       86.08      4.59 o 
   1   1  11      246.12      240.23      8.24 o 
   2   1  11       19.39       19.22      2.99 o 
   3   1  11        2.61        4.16      2.22 o 
   4   1  11       14.21       12.91      3.21 o 
   5   1  11        9.95       12.00      3.15 o 
   6   1  11        1.29        1.52      1.96 o 
  -6   2  11        1.39        2.98      2.23 o 
  -5   2  11       28.79       30.86      4.25 o 
  -4   2  11       10.26        8.44      2.80 o 
  -3   2  11       12.15       10.00      2.77 o 
  -2   2  11       32.96       32.98      3.37 o 
  -1   2  11       64.03       65.14      4.13 o 
   0   2  11       18.08       21.26      3.03 o 
   1   2  11       64.10       63.45      4.10 o 
   2   2  11       32.92       33.56      3.75 o 
   3   2  11       12.12        8.48      2.84 o 
   4   2  11       10.30       10.67      3.04 o 
   5   2  11       28.80       32.39      4.37 o 
   6   2  11        1.39        2.25      2.20 o 
  -6   3  11        3.73        5.73      2.58 o 
  -5   3  11        1.74        1.93      1.98 o 
  -4   3  11       26.81       27.14      4.01 o 
  -3   3  11       77.35       68.30      5.21 o 
  -2   3  11       22.79       23.11      3.27 o 
  -1   3  11       18.15       21.66      3.00 o 
   0   3  11       39.03       43.48      3.61 o 
   1   3  11       18.21       17.43      2.92 o 
   2   3  11       22.87       23.24      3.61 o 
   3   3  11       77.41       77.50      5.68 o 
   4   3  11       26.81       30.82      4.26 o 
   5   3  11        1.73        2.67      2.10 o 
   6   3  11        3.72        6.19      2.73 o 
  -6   4  11        4.55        5.66      2.73 o 
  -5   4  11        0.72        1.76      2.08 o 
  -4   4  11       27.90       32.31      4.15 o 
  -3   4  11       37.92       34.06      4.11 o 
  -2   4  11        5.43        5.47      1.81 o 
  -1   4  11        5.82        5.79      2.13 o 
   0   4  11        0.06        0.45      1.69 o 
   1   4  11        5.81        6.89      2.27 o 
   2   4  11        5.39        5.28      2.48 o 
   3   4  11       37.96       39.90      4.29 o 
   4   4  11       27.85       33.14      4.44 o 
   5   4  11        0.72        2.50      2.24 o 
   6   4  11        4.54        7.14      3.11 o 
  -5   5  11       11.39       12.37      3.21 o 
  -4   5  11       10.59       12.27      3.14 o 
  -3   5  11       25.05       29.08      3.48 o 
  -2   5  11        3.68        2.76      1.98 o 
  -1   5  11       16.29       15.89      2.65 o 
   0   5  11        0.00        1.39      1.75 o 
   1   5  11       16.32       18.98      3.46 o 
   2   5  11        3.67        3.94      2.33 o 
   3   5  11       25.08       26.90      4.15 o 
   4   5  11       10.61       14.34      4.05 o 
   5   5  11       11.44       10.62      3.66 o 
  -4   6  11        3.16        4.64      2.29 o 
  -3   6  11        1.63        2.29      2.15 o 
  -2   6  11        6.26        6.14      2.32 o 
  -1   6  11       33.77       32.12      3.46 o 
   0   6  11        0.07       -0.36      1.60 o 
   1   6  11       33.71       31.61      4.39 o 
   2   6  11        6.27        7.81      2.78 o 
   3   6  11        1.63        5.05      3.24 o 
   4   6  11        3.16        4.68      2.88 o 
  -3   7  11        1.03        3.55      2.42 o 
  -2   7  11       20.23       23.49      4.63 o 
  -1   7  11       14.76       17.42      3.56 o 
   0   7  11       56.08       59.41      5.16 o 
   1   7  11       14.68       18.19      3.66 o 
   2   7  11       20.23       22.82      4.11 o 
   3   7  11        1.02        3.37      2.46 o 
   0   0  12      309.94      329.59     19.76 o 
   1   0  12        1.32        3.14      1.89 o 
   2   0  12       48.60       51.25      4.62 o 
   3   0  12       10.14       10.76      3.03 o 
   4   0  12        7.70        7.70      2.84 o 
   5   0  12       33.89       34.67      4.54 o 
   6   0  12        0.51        1.38      2.13 o 
  -6   1  12        6.35        3.27      4.22 o 
  -5   1  12        1.80        2.97      2.28 o 
  -4   1  12        1.01        1.62      2.00 o 
  -3   1  12       16.69       17.36      3.57 o 
  -2   1  12       30.77       29.45      4.10 o 
  -1   1  12       70.50       70.99      5.17 o 
   0   1  12      122.52      112.70      6.31 o 
   1   1  12       70.54       74.96      4.61 o 
   2   1  12       30.78       26.86      4.11 o 
   3   1  12       16.65       17.32      3.57 o 
   4   1  12        1.02        0.24      1.97 o 
   5   1  12        1.79        1.51      2.06 o 
   6   1  12        6.34        4.30      5.26 o 
  -5   2  12        3.77        2.85      2.14 o 
  -4   2  12        7.90        9.58      2.92 o 
  -3   2  12       16.32       12.86      3.30 o 
  -2   2  12       23.07       18.72      5.18 o 
  -1   2  12       57.19       49.35      4.43 o 
   0   2  12        4.38        8.62      2.33 o 
   1   2  12       57.18       56.08      4.13 o 
   2   2  12       23.09       24.02      4.01 o 
   3   2  12       16.29       14.76      3.37 o 
   4   2  12        7.90       10.19      2.91 o 
   5   2  12        3.76        4.13      2.45 o 
  -5   3  12        9.47       11.26      3.16 o 
  -4   3  12        2.44        0.88      1.81 o 
  -3   3  12       29.51       33.38      4.22 o 
  -2   3  12        9.16       10.48      3.53 o 
  -1   3  12        6.85        6.83      2.54 o 
   0   3  12        0.00        0.01      1.59 o 
   1   3  12        6.83        5.73      2.32 o 
   2   3  12        9.18        6.96      2.73 o 
   3   3  12       29.57       29.75      4.50 o 
   4   3  12        2.44        3.15      2.25 o 
   5   3  12        9.47       11.39      2.99 o 
  -4   4  12       11.82       14.25      3.35 o 
  -3   4  12        9.52       10.89      3.44 o 
  -2   4  12       23.78       21.27      4.50 o 
  -1   4  12       24.68       29.04      3.55 o 
   0   4  12        0.01        1.32      1.75 o 
   1   4  12       24.72       24.72      3.52 o 
   2   4  12       23.78       24.43      4.10 o 
   3   4  12        9.54        8.41      3.02 o 
   4   4  12       11.86       17.99      3.69 o 
  -4   5  12       12.58       14.22      4.01 o 
  -3   5  12       11.63       14.46      3.87 o 
  -2   5  12        0.07        0.40      1.99 o 
  -1   5  12        5.30        7.07      2.13 o 
   0   5  12        9.71        9.78      3.06 o 
   1   5  12        5.30        5.68      2.54 o 
   2   5  12        0.07       -0.31      1.88 o 
   3   5  12       11.61       10.88      3.15 o 
   4   5  12       12.57       14.73      4.11 o 
  -2   6  12        5.91        6.87      3.18 o 
  -1   6  12        3.28        4.22      2.15 o 
   0   6  12       33.21       37.28      3.76 o 
   1   6  12        3.28        5.97      2.56 o 
   2   6  12        5.88        8.92      2.91 o 
   1   0  13        6.49        8.13      2.76 o 
   2   0  13       56.86       64.09      6.25 o 
   3   0  13       37.28       42.05      4.60 o 
   4   0  13        3.85        2.74      2.35 o 
  -4   1  13        4.00        5.50      2.48 o 
  -3   1  13        8.78       10.62      2.99 o 
  -2   1  13       47.07       41.06      5.30 o 
  -1   1  13       10.49       12.38      3.06 o 
   0   1  13      128.97      141.16      7.27 o 
   1   1  13       10.47       11.30      2.93 o 
   2   1  13       47.04       46.61      4.59 o 
   3   1  13        8.78        9.50      3.01 o 
   4   1  13        3.99        5.07      2.62 o 
  -4   2  13        9.26       10.88      3.13 o 
  -3   2  13        2.54        2.40      2.52 o 
  -2   2  13        2.63        1.29      2.32 o 
  -1   2  13        4.68        5.78      2.52 o 
   0   2  13        2.51        4.35      2.45 o 
   1   2  13        4.69        3.87      2.17 o 
   2   2  13        2.62        3.47      2.24 o 
   3   2  13        2.55        4.79      2.32 o 
   4   2  13        9.23       13.18      3.43 o 
  -3   3  13        9.27        8.25      3.48 o 
  -2   3  13        8.83       12.09      3.76 o 
  -1   3  13        6.22        8.78      2.81 o 
   0   3  13        6.82        9.32      2.83 o 
   1   3  13        6.21        7.40      2.66 o 
   2   3  13        8.81       11.04      2.95 o 
   3   3  13        9.27       11.35      3.11 o 
  -3   4  13        5.82        6.84      3.24 o 
  -2   4  13       14.91        9.81      3.62 o 
  -1   4  13        1.02        3.17      2.34 o 
   0   4  13        5.33        6.37      2.35 o 
   1   4  13        1.03       -0.25      1.99 o 
   2   4  13       14.94       14.78      3.37 o 
   3   4  13        5.83        7.26      2.88 o 
  -1   5  13        9.57       12.75      3.25 o 
   0   5  13        2.70        5.27      2.35 o 
   1   5  13        9.58       11.91      3.18 o 
   0   0  14        2.51        4.54      3.72 o 
   1   0  14      120.04      119.09      8.36 o 
   2   0  14       29.81       28.66      5.39 o 
  -2   1  14       30.67       32.84      5.40 o 
  -1   1  14        0.31       -0.84      2.24 o 
   0   1  14       45.24       42.50      4.60 o 
   1   1  14        0.30       -1.12      2.14 o 
   2   1  14       30.59       33.04      5.83 o 
  -2   2  14        5.21        6.81      3.27 o 
  -1   2  14        3.30        4.49      3.01 o 
   0   2  14        4.01        5.11      2.63 o 
   1   2  14        3.29        4.45      2.96 o 
   2   2  14        5.21        6.28      2.95 o 
   0   3  14        0.34        0.98      2.15 o 
                                                 
