# Supplementary material for: 3-[(R)-1-Hy­droxy­butan-2-yl]-1,2,3-benzo­triazin-4(3H)-one
Source: Acta Crystallogr Sect E Struct Rep Online. 2012 Oct 31;68(Pt 11):o3240–1. doi: 10.1107/S1600536812043802 (PMC3515319; doi:10.1107/S1600536812043802)
Supplement: Supplementary file 3 [file e-68-o3240-Isup3.cml]

<?xml version="1.0" encoding="UTF-8"?>
<cml convention="cmlDict:cmllite" xmlns="http://www.xml-cml.org/schema" xmlns:cmlDict="http://www.xml-cml.org/dictionary/cml/" xmlns:nameDict="http://www.xml-cml.org/dictionary/cml/name/">
  <molecule id="m1">
    <name dictRef="nameDict:unknown">3-[(R)-1-Hydroxybutan-2-yl]-1,2,3-benzotriazin-4(3H)-one</name>
    <atomArray>
      <atom id="a1" elementType="O">
        <label value="O" dictRef="cmlDict:locant"/>
      </atom>
      <atom id="a40" elementType="H"/>
      <atom id="a2" elementType="C">
        <label value="1" dictRef="cmlDict:locant"/>
      </atom>
      <atom id="a3" elementType="C">
        <atomParity atomRefs4="a32 a43 a4 a2">-1</atomParity>
        <label value="2" dictRef="cmlDict:locant"/>
      </atom>
      <atom id="a4" elementType="C">
        <label value="3" dictRef="cmlDict:locant"/>
      </atom>
      <atom id="a5" elementType="C">
        <label value="4" dictRef="cmlDict:locant"/>
      </atom>
      <atom id="a41" elementType="H"/>
      <atom id="a42" elementType="H"/>
      <atom id="a43" elementType="H"/>
      <atom id="a44" elementType="H"/>
      <atom id="a45" elementType="H"/>
      <atom id="a46" elementType="H"/>
      <atom id="a47" elementType="H"/>
      <atom id="a48" elementType="H"/>
      <atom id="a30" elementType="N" hydrogenCount="0">
        <label value="1" dictRef="cmlDict:locant"/>
        <label value="N" dictRef="cmlDict:locant"/>
      </atom>
      <atom id="a31" elementType="N" hydrogenCount="0">
        <label value="2" dictRef="cmlDict:locant"/>
        <label value="N'" dictRef="cmlDict:locant"/>
      </atom>
      <atom id="a32" elementType="N" hydrogenCount="0">
        <label value="3" dictRef="cmlDict:locant"/>
        <label value="N''" dictRef="cmlDict:locant"/>
      </atom>
      <atom id="a33" elementType="C" hydrogenCount="0">
        <label value="4" dictRef="cmlDict:locant"/>
      </atom>
      <atom id="a34" elementType="C" hydrogenCount="0">
        <label value="4a" dictRef="cmlDict:locant"/>
      </atom>
      <atom id="a35" elementType="C">
        <label value="5" dictRef="cmlDict:locant"/>
      </atom>
      <atom id="a36" elementType="C">
        <label value="6" dictRef="cmlDict:locant"/>
      </atom>
      <atom id="a37" elementType="C">
        <label value="7" dictRef="cmlDict:locant"/>
      </atom>
      <atom id="a38" elementType="C">
        <label value="8" dictRef="cmlDict:locant"/>
      </atom>
      <atom id="a39" elementType="C" hydrogenCount="0">
        <label value="8a" dictRef="cmlDict:locant"/>
      </atom>
      <atom id="a19" elementType="O" hydrogenCount="0">
        <label value="O" dictRef="cmlDict:locant"/>
      </atom>
      <atom id="a49" elementType="H"/>
      <atom id="a50" elementType="H"/>
      <atom id="a51" elementType="H"/>
      <atom id="a52" elementType="H"/>
    </atomArray>
    <bondArray>
      <bond id="a1_a40" atomRefs2="a1 a40" order="S"/>
      <bond id="a2_a3" atomRefs2="a2 a3" order="S"/>
      <bond id="a3_a4" atomRefs2="a3 a4" order="S"/>
      <bond id="a4_a5" atomRefs2="a4 a5" order="S"/>
      <bond id="a2_a41" atomRefs2="a2 a41" order="S"/>
      <bond id="a2_a42" atomRefs2="a2 a42" order="S"/>
      <bond id="a3_a43" atomRefs2="a3 a43" order="S"/>
      <bond id="a4_a44" atomRefs2="a4 a44" order="S"/>
      <bond id="a4_a45" atomRefs2="a4 a45" order="S"/>
      <bond id="a5_a46" atomRefs2="a5 a46" order="S"/>
      <bond id="a5_a47" atomRefs2="a5 a47" order="S"/>
      <bond id="a5_a48" atomRefs2="a5 a48" order="S"/>
      <bond id="a1_a2" atomRefs2="a1 a2" order="S"/>
      <bond id="a30_a31" atomRefs2="a30 a31" order="D"/>
      <bond id="a31_a32" atomRefs2="a31 a32" order="S"/>
      <bond id="a32_a33" atomRefs2="a32 a33" order="S"/>
      <bond id="a33_a34" atomRefs2="a33 a34" order="S"/>
      <bond id="a34_a39" atomRefs2="a34 a39" order="D"/>
      <bond id="a30_a39" atomRefs2="a30 a39" order="S"/>
      <bond id="a38_a37" atomRefs2="a38 a37" order="D"/>
      <bond id="a37_a36" atomRefs2="a37 a36" order="S"/>
      <bond id="a36_a35" atomRefs2="a36 a35" order="D"/>
      <bond id="a35_a34" atomRefs2="a35 a34" order="S"/>
      <bond id="a39_a38" atomRefs2="a39 a38" order="S"/>
      <bond id="a33_a19" atomRefs2="a33 a19" order="D"/>
      <bond id="a35_a49" atomRefs2="a35 a49" order="S"/>
      <bond id="a36_a50" atomRefs2="a36 a50" order="S"/>
      <bond id="a37_a51" atomRefs2="a37 a51" order="S"/>
      <bond id="a38_a52" atomRefs2="a38 a52" order="S"/>
      <bond id="a3_a32" atomRefs2="a3 a32" order="S"/>
    </bondArray>
  </molecule>
</cml>
